# Supplementary material for: Bcor loss promotes Richter transformation of chronic lymphocytic leukemia associated with Notch1 activation in mice
Source: Leukemia. 2025 Mar 20;39(5):1157–68. doi: 10.1038/s41375-025-02557-y (PMC12055590; doi:10.1038/s41375-025-02557-y)
Supplement: Supplementary file 2 — Dataset 1 [file 41375_2025_2557_MOESM2_ESM.xlsx]

## Sheet: Significant-DEGs -
ID	log2FoldChange	pvalue	padj	TCL1	TCL2	TCL3	TCL1BCOR1	TCL1BCOR2	TCL1BCOR3	Gene.name
ENSMUSG00000000049	4.63224	0.00095605	0.00403349	2.28827	0	0	34.062	5.22964	10.7915	Apoh
ENSMUSG00000000078	-1.41342	0.000264143	0.00130226	22565.8	21873.3	26499.9	3952.02	12118.8	10564.1	Klf6
ENSMUSG00000000085	1.00011	2.24e-05	0.000141886	401.592	416.949	301.688	746.872	869.863	626.624	Scmh1
ENSMUSG00000000142	7.01368	8.26e-26	6.09e-24	4.57655	1.89092	2.60826	473.545	156.889	510.076	Axin2
ENSMUSG00000000171	1.08219	6.83e-06	4.94e-05	1409.58	1407.79	1167.63	2435.85	3629.37	2377.72	Sdhd
ENSMUSG00000000184	1.88731	9.8e-07	8.27e-06	2101.78	2021.4	2927.33	13906.4	4854.85	7319.49	Ccnd2
ENSMUSG00000000248	2.42925	5.16e-16	1.69e-14	457.655	422.621	371.242	1855.96	3226.69	1662.6	Clec2g
ENSMUSG00000000266	3.01061	5.95e-07	5.25e-06	10.2972	8.50916	11.3024	77.2626	137.714	30.9355	Mid2
ENSMUSG00000000278	-2.04041	8.56e-09	1.07e-07	1838.63	1856.89	1891.86	620.593	510.761	228.779	Scpep1
ENSMUSG00000000325	-1.89553	3.39e-08	3.81e-07	88.0986	70.9096	77.3783	21.6003	20.9186	20.8635	Arvcf
ENSMUSG00000000378	-1.12551	2.89e-11	5.24e-10	1830.62	1926.85	1724.93	772.626	812.337	925.907	Ccm2
ENSMUSG00000000386	-6.00779	1.14e-17	4.46e-16	94.9634	106.837	170.406	1.66156	3.48643	1.43886	Mx1
ENSMUSG00000000399	1.13869	3e-10	4.69e-09	1219.65	1209.25	1087.64	2952.59	2449.21	2338.15	Ndufa9
ENSMUSG00000000439	1.08326	1.28e-06	1.05e-05	294.043	309.166	301.688	564.931	796.648	562.595	Mkrn2
ENSMUSG00000000530	-2.24897	0.0051403	0.0170786	16.0179	10.4001	32.1685	6.64624	3.48643	2.15829	Acvrl1
ENSMUSG00000000531	-1.92654	0.00168483	0.00660266	350.106	479.349	499.046	56.4931	34.8643	255.398	Grasp
ENSMUSG00000000555	-2.44198	5.39e-06	3.96e-05	108.693	96.4371	153.018	36.5543	22.6618	7.19431	Itga5
ENSMUSG00000000581	1.0342	0.000202825	0.00102925	451.934	461.385	417.321	648.84	1235.94	846.05	C1d
ENSMUSG00000000594	-2.97144	4.13e-31	4.33e-29	3974.73	3992.68	4129.74	682.902	374.791	479.86	Gm2a
ENSMUSG00000000628	1.53652	1.31e-14	3.64e-13	701.356	620.223	691.188	2300.43	1689.17	1844.62	Hk2
ENSMUSG00000000631	-1.48295	1.71e-09	2.38e-08	1608.66	1540.16	2164.85	635.547	507.275	753.963	Myo18a
ENSMUSG00000000690	-5.98235	8.88e-06	6.2e-05	18.3062	34.0366	16.519	0.830781	0	0	Hoxb6
ENSMUSG00000000732	-1.959	0.00235021	0.00881642	223.107	204.22	352.984	96.3706	95.8767	10.072	Icosl
ENSMUSG00000000753	-1.59191	6.74e-07	5.89e-06	124.711	116.292	84.3336	34.8928	40.0939	33.8132	Serpinf1
ENSMUSG00000000782	-2.1267	4.44e-08	4.85e-07	347.818	312.948	532.954	140.402	69.7285	61.871	Tcf7
ENSMUSG00000000811	1.42433	0.000462751	0.00212728	46.9096	35.9275	44.3404	115.479	163.862	65.4682	Txnrd3
ENSMUSG00000000901	4.26872	5.75e-09	7.37e-08	1.14414	5.67277	1.73884	82.2473	29.6346	53.9573	Mmp11
ENSMUSG00000000903	3.21992	1.02e-13	2.54e-12	83.522	123.855	80.8559	1513.68	486.356	683.459	Vpreb3
ENSMUSG00000000934	-1.32899	6.75e-07	5.89e-06	231.116	202.329	196.489	103.017	64.4989	79.8568	Top1mt
ENSMUSG00000000959	1.15172	0.000150894	0.000793814	1523.99	1642.27	1277.18	2853.73	4722.36	2302.18	Oxa1l
ENSMUSG00000001025	-8.77253	5.71e-52	1.73e-49	1005.7	1086.34	1769.27	1.66156	6.97285	2.15829	S100a6
ENSMUSG00000001027	1.27904	1.66e-08	1.98e-07	617.834	547.422	619.896	1813.59	1235.94	1279.15	Scn4a
ENSMUSG00000001039	2.73317	3.55e-10	5.47e-09	10.2972	11.3455	7.82477	70.6164	71.4717	53.9573	B9d1
ENSMUSG00000001065	-1.28365	1.7e-06	1.38e-05	402.736	403.712	482.527	188.587	122.025	213.671	Zfp276
ENSMUSG00000001123	-2.235	1.04e-10	1.74e-09	1237.96	1302.85	1119.81	342.282	301.576	135.972	Lgals9
ENSMUSG00000001128	-2.74383	2.86e-52	9.53e-50	1943.89	1977.91	1674.5	300.743	261.482	271.225	Cfp
ENSMUSG00000001227	-2.42777	5.73e-05	0.000331672	83.522	99.2735	126.935	9.96937	43.5803	7.91374	Sema6b
ENSMUSG00000001248	-1.31214	0.00013918	0.000737722	2564.01	2588.67	2948.2	641.363	967.483	1651.81	Gramd1a
ENSMUSG00000001249	-4.60404	9.53e-06	6.62e-05	25.171	34.0366	16.519	0.830781	3.48643	0	Hpn
ENSMUSG00000001270	4.2703	3.74e-08	4.16e-07	5.72069	6.61823	8.69419	312.374	40.0939	53.9573	Ckb
ENSMUSG00000001281	-3.35958	1.67e-12	3.62e-11	8825.87	8588.57	10090.5	1699.78	395.709	581.3	Itgb7
ENSMUSG00000001473	-1.78011	8.35e-09	1.05e-07	644.149	673.169	1097.21	211.849	303.319	192.088	Tubb6
ENSMUSG00000001506	3.57696	3.08e-36	4.41e-34	32.0358	34.9821	22.6049	399.605	315.521	346.766	Col1a1
ENSMUSG00000001507	-3.33559	5.55e-11	9.67e-10	68.6482	71.8551	87.8113	12.4617	1.74321	6.47488	Itga3
ENSMUSG00000001517	1.10003	3.3e-07	3.08e-06	406.169	349.821	351.245	883.951	848.945	641.732	Foxm1
ENSMUSG00000001521	1.84058	1.45e-07	1.44e-06	86.9544	73.746	103.461	456.929	210.929	275.542	Tulp3
ENSMUSG00000001552	-3.46917	4.66e-19	2.07e-17	153.314	178.692	227.788	22.4311	19.1753	10.072	Jup
ENSMUSG00000001588	-1.79724	1.66e-19	7.69e-18	2661.26	2891.22	3075.13	872.32	674.623	929.504	Acap1
ENSMUSG00000001630	1.56692	1.43e-08	1.72e-07	130.432	135.201	141.715	304.066	533.423	375.543	Stk38l
ENSMUSG00000001763	1.99231	0.00112092	0.00461736	16.0179	9.45462	8.69419	78.0934	29.6346	25.8995	Tspan33
ENSMUSG00000001768	5.89603	1.25e-29	1.17e-27	3.43241	3.78185	4.34709	168.648	278.914	248.923	Rin2
ENSMUSG00000001870	6.97569	9.88e-15	2.77e-13	1.14414	1.89092	0	110.494	155.146	105.756	Ltbp1
ENSMUSG00000001901	2.08537	1.39e-06	1.14e-05	50.342	34.0366	26.952	137.91	238.82	97.1231	Kcnh6
ENSMUSG00000001911	1.75472	0.000240098	0.00119475	94.9634	101.164	69.5535	509.269	259.739	126.62	Nfix
ENSMUSG00000001995	-4.74124	8.1e-24	5.12e-22	172.765	161.674	182.578	10.8001	6.97285	2.15829	Sipa1l2
ENSMUSG00000002007	-2.51169	1.76e-08	2.08e-07	782.59	875.498	700.752	208.526	47.0667	153.958	Srpk3
ENSMUSG00000002105	-1.02674	5.9e-06	4.31e-05	259.719	303.493	270.389	158.679	123.768	125.181	Slc39a13
ENSMUSG00000002111	-1.35084	7.22e-13	1.63e-11	1909.56	2012.89	1633.64	732.749	801.878	647.488	Spi1
ENSMUSG00000002222	1.36504	6.59e-06	4.77e-05	1605.22	1461.68	1395.42	3064.75	5621.86	2813.69	Rmnd5a
ENSMUSG00000002227	1.66656	0.000102445	0.000562458	331.8	296.875	355.592	1801.13	507.275	812.957	Mov10
ENSMUSG00000002325	-1.67888	3.89e-09	5.12e-08	1245.97	1245.17	1523.22	534.192	271.941	442.45	Irf9
ENSMUSG00000002332	-1.1753	2e-07	1.94e-06	736.824	707.205	585.119	332.312	325.981	242.448	Dhrs1
ENSMUSG00000002413	1.25036	7.1e-11	1.21e-09	432.484	355.494	396.455	864.012	1058.13	898.569	Braf
ENSMUSG00000002486	-1.29452	1.23e-06	1.02e-05	930.183	977.607	1376.29	340.62	484.613	515.112	Tchp
ENSMUSG00000002565	5.03873	0.00148752	0.00591991	0	0.945462	1.73884	84.7396	0	6.47488	Scin
ENSMUSG00000002668	-1.52809	5.89e-07	5.2e-06	653.302	827.279	788.563	288.281	158.632	334.535	Dennd1c
ENSMUSG00000002799	-1.96027	4.32e-08	4.73e-07	69.7924	80.3642	90.4195	21.6003	15.6889	23.0218	Jag2
ENSMUSG00000002820	-1.03474	8.75e-07	7.46e-06	622.411	713.824	607.724	318.189	263.225	362.593	Atg4d
ENSMUSG00000002870	1.51047	1.07e-06	8.96e-06	2177.29	1957.11	2165.72	8413.32	3702.58	5828.11	Mcm2
ENSMUSG00000002885	-1.65432	5.62e-10	8.45e-09	7028.43	6223.97	10222.6	2706.68	1973.32	2774.12	Adgre5
ENSMUSG00000002908	-3.08838	0.000331414	0.00159718	18.3062	12.291	36.5156	3.32312	0	3.59715	Kcnn1
ENSMUSG00000002910	-1.57177	5.33e-08	5.75e-07	194.503	194.765	205.183	46.5237	81.931	74.1013	Arrdc2
ENSMUSG00000002944	-3.37155	1.32e-09	1.87e-08	2614.35	2422.27	1777.09	299.081	43.5803	312.233	Cd36
ENSMUSG00000002980	2.1947	6.1e-06	4.44e-05	11.4414	15.1274	18.2578	104.678	47.0667	53.2379	Bcam
ENSMUSG00000003228	-1.88187	8.45e-06	5.93e-05	274.593	286.475	348.637	141.233	47.0667	56.1156	Grk5
ENSMUSG00000003283	-1.54999	1.07e-06	8.98e-06	1224.23	1212.08	1669.28	481.853	289.373	625.905	Hck
ENSMUSG00000003309	-1.55078	3.51e-07	3.26e-06	139.585	153.165	130.413	39.0467	66.2421	43.1658	Ap1m2
ENSMUSG00000003355	-3.54068	1.71e-17	6.56e-16	124.711	130.474	174.753	18.2772	10.4593	7.91374	Fkbp11
ENSMUSG00000003378	2.71776	5.57e-18	2.21e-16	53.7744	50.1095	35.6462	361.39	219.645	328.78	Grik5
ENSMUSG00000003411	-2.15633	0.0010461	0.00435827	43.4772	46.3276	25.2131	4.98468	19.1753	4.31658	Rab3b
ENSMUSG00000003420	-1.05537	0.0181756	0.0491964	70.9365	86.037	70.4229	59.8162	22.6618	25.1801	Fcgrt
ENSMUSG00000003452	2.95928	1.75e-09	2.42e-08	9.1531	7.56369	7.82477	73.1087	40.0939	74.1013	Bicd1
ENSMUSG00000003484	-1.34724	3.49e-10	5.38e-09	5353.42	5742.73	5992.9	1814.42	2749.05	2159.73	Cyp4f18
ENSMUSG00000003500	-3.09932	2.07e-21	1.1e-19	282.602	330.912	411.235	54.8315	27.8914	34.5327	Impdh1
ENSMUSG00000003526	1.10537	0.00724427	0.0228553	61.7834	84.1461	83.4642	261.696	130.741	100.72	Prodh
ENSMUSG00000003531	1.25063	7.54e-06	5.38e-05	590.375	578.623	505.132	1216.26	1814.68	958.282	Dgcr6
ENSMUSG00000003541	1.9268	0.0106911	0.031719	9.1531	2.83639	5.21651	16.6156	38.3507	11.5109	Ier3
ENSMUSG00000003585	2.15656	1.5e-05	9.96e-05	12.5855	17.0183	16.519	96.3706	33.121	74.1013	Sec14l2
ENSMUSG00000003721	1.16702	4.51e-06	3.36e-05	153.314	179.638	141.715	406.252	386.993	274.822	Insig2
ENSMUSG00000003882	4.39422	1.53e-10	2.51e-09	29.7476	12.291	14.7801	349.759	763.527	76.9791	Il7r
ENSMUSG00000003992	5.87799	3.85e-43	8.41e-41	5.72069	9.45462	5.21651	370.528	509.018	326.621	Ssbp2
ENSMUSG00000004031	-2.45913	0.00105079	0.00437235	12.5855	17.9638	24.3437	3.32312	1.74321	4.31658	Brinp2
ENSMUSG00000004032	2.59924	0.000226824	0.00113805	12.5855	9.45462	6.95535	117.14	34.8643	21.5829	Gstm5
ENSMUSG00000004085	-1.79095	3.62e-07	3.35e-06	286.034	268.511	317.338	121.294	45.3235	81.2957	Map3k20
ENSMUSG00000004099	1.17961	0.00199636	0.00767027	1057.18	1104.3	1214.58	3657.1	1183.64	2802.18	Dnmt1
ENSMUSG00000004110	-1.76626	2.64e-06	2.06e-05	5186.37	5183.02	6886.67	1482.11	925.646	2660.45	Cacna1e
ENSMUSG00000004187	-1.66684	0.00103691	0.00432946	65.2158	69.9642	42.6015	9.13859	17.4321	28.7772	Kifc2
ENSMUSG00000004264	1.64901	1.77e-11	3.31e-10	4739.02	5046.87	4081.92	14839.4	17942.9	10714.5	Phb2
ENSMUSG00000004267	3.02047	2.08e-15	6.42e-14	41.1889	34.9821	45.2098	293.266	202.213	485.616	Eno2
ENSMUSG00000004270	2.9844	1.23e-30	1.24e-28	197.936	191.929	172.145	1510.36	1858.26	1082.02	Lpcat3
ENSMUSG00000004317	2.0289	6.11e-10	9.12e-09	123.567	90.7643	175.623	439.483	697.285	460.436	Clcn5
ENSMUSG00000004347	-11.0208	4.54e-20	2.22e-18	403.88	397.094	361.678	0	0	0	Pde1c
ENSMUSG00000004446	1.35444	1.82e-06	1.47e-05	867.256	909.534	807.69	3111.27	1668.25	1825.2	Bid
ENSMUSG00000004558	6.71532	2.7e-06	2.1e-05	0	0	0.869419	35.7236	67.9853	8.63317	Ndrg2
ENSMUSG00000004562	2.24762	1.16e-05	7.87e-05	44.6213	37.8185	13.0413	230.126	99.3631	119.425	Arhgef40
ENSMUSG00000004568	-1.86073	1.2e-08	1.46e-07	1169.31	1124.15	1661.46	308.22	254.509	522.307	Arhgef18
ENSMUSG00000004665	-1.41618	2.06e-17	7.77e-16	6936.9	7033.29	6208.52	2764.01	2513.71	2283.47	Cnn2
ENSMUSG00000004709	1.2787	0.00287244	0.010455	18.3062	20.8002	16.519	39.8775	34.8643	58.2739	Cd244
ENSMUSG00000004748	1.23675	8.42e-06	5.91e-05	90.3868	78.4733	79.1171	239.265	149.916	190.649	Mtfp1
ENSMUSG00000004815	-1.51226	0.00278298	0.0101912	187.638	126.692	204.313	53.17	20.9186	104.317	Dgkq
ENSMUSG00000004931	-2.13406	1.6e-08	1.92e-07	550.33	554.986	605.985	213.511	85.4174	88.49	Apba3
ENSMUSG00000004933	1.74295	1.2e-22	7.04e-21	217.386	236.365	226.918	801.703	779.216	700.006	Matk
ENSMUSG00000004936	-1.1067	6.49e-06	4.7e-05	1982.79	1945.76	2187.46	1200.48	699.028	935.26	Map2k1
ENSMUSG00000004952	-2.76063	2e-05	0.000128189	38.9007	56.7277	61.7287	15.7848	1.74321	4.31658	Rasa4
ENSMUSG00000005057	-1.2579	7.82e-05	0.000439014	275.737	279.857	239.09	142.063	64.4989	120.864	Sh2b2
ENSMUSG00000005102	1.35455	2.06e-11	3.81e-10	437.06	477.458	537.301	1047.61	1312.64	1356.13	Eif2ak4
ENSMUSG00000005148	1.61683	3.49e-09	4.62e-08	390.151	340.366	270.389	734.41	1190.61	1144.61	Klf5
ENSMUSG00000005268	1.4765	0.00437708	0.0149367	19.4503	22.6911	30.4297	39.0467	118.538	48.9213	Prlr
ENSMUSG00000005465	-2.36037	9.81e-09	1.21e-07	363.836	343.203	450.359	109.663	29.6346	82.0151	Il27ra
ENSMUSG00000005540	-7.92118	2.57e-25	1.83e-23	332.944	317.675	279.953	0.830781	3.48643	0.719431	Fcer2a
ENSMUSG00000005553	1.96423	1.87e-07	1.82e-06	18.3062	23.6365	19.1272	77.2626	101.106	63.3099	Atp4a
ENSMUSG00000005583	-1.27213	1.25e-07	1.26e-06	5039.92	4742.44	4957.43	1553.56	2635.74	1920.16	Mef2c
ENSMUSG00000005667	1.8179	6.78e-10	1e-08	749.41	766.769	669.452	2626.1	3439.36	1645.34	Mthfd2
ENSMUSG00000005681	1.8904	0.000543426	0.00245333	12.5855	17.9638	13.0413	38.2159	94.1335	33.0938	Apoa2
ENSMUSG00000005686	-1.09802	0.000221395	0.00111332	160.179	146.547	156.495	68.9548	50.5532	92.8065	Ampd3
ENSMUSG00000005718	1.3796	1.47e-10	2.41e-09	162.467	170.183	173.884	391.298	521.221	411.514	Tfap4
ENSMUSG00000005802	3.10825	6.09e-13	1.4e-11	22.8827	20.8002	14.7801	220.157	188.267	94.2454	Slc30a4
ENSMUSG00000005804	1.05428	5.16e-06	3.8e-05	281.458	258.111	285.169	569.085	693.799	455.4	Bloc1s6
ENSMUSG00000005846	1.22739	6.53e-15	1.87e-13	1018.28	1123.21	1000.7	2336.99	2618.31	2405.78	Rsl1d1
ENSMUSG00000005968	-2.72053	2.01e-07	1.95e-06	46.9096	46.3276	60.8593	12.4617	5.22964	5.03601	Tuft1
ENSMUSG00000005973	1.23314	2.5e-07	2.37e-06	218.53	253.384	272.997	722.779	496.816	530.22	Rcn1
ENSMUSG00000005981	1.42406	5.38e-09	6.93e-08	693.347	707.205	788.563	2281.32	1408.52	2179.16	Trap1
ENSMUSG00000005986	1.07964	0.00141515	0.00567592	216.242	228.802	272.997	453.606	319.008	741.013	Ankrd13d
ENSMUSG00000006154	2.1352	2.71e-06	2.1e-05	73.2248	71.8551	75.6394	346.436	125.511	493.529	Eps8l1
ENSMUSG00000006281	-1.73661	1.69e-05	0.000110782	1064.05	1019.21	1187.63	392.128	134.227	450.364	Tep1
ENSMUSG00000006310	-1.58665	0.000557386	0.00250955	2658.97	2906.35	3505.5	1422.3	334.697	1259	Zbtb32
ENSMUSG00000006313	-3.97534	6.69e-33	8.04e-31	205.945	217.456	216.485	11.6309	19.1753	12.2303	Upk1a
ENSMUSG00000006360	-1.86809	3.47e-08	3.89e-07	2633.8	2992.39	3489.85	456.099	937.848	1104.33	Crip1
ENSMUSG00000006362	-1.51732	0.00677075	0.0215964	2673.85	2564.09	3564.62	1218.76	216.158	1636.7	Cbfa2t3
ENSMUSG00000006373	1.08307	0.000846204	0.00362279	870.688	980.444	832.903	1491.25	2872.81	1328.79	Pgrmc1
ENSMUSG00000006411	-2.83005	2.74e-12	5.8e-11	96.1075	95.4916	73.0312	9.96937	10.4593	15.8275	Nectin4
ENSMUSG00000006435	-1.7993	0.017317	0.0472558	60.6393	67.1278	80.8559	8.30781	50.5532	4.31658	Neurl1a
ENSMUSG00000006445	-7.62044	6.4e-09	8.16e-08	48.0538	40.6549	21.7355	0	0	0	Epha2
ENSMUSG00000006464	1.37954	0.0121733	0.0352871	13.7296	8.50916	18.2578	50.6776	20.9186	32.3744	Bbs1
ENSMUSG00000006574	-2.48797	0.00202755	0.00777441	50.342	45.3822	130.413	0.830781	20.9186	19.4246	Slc4a1
ENSMUSG00000006575	3.5801	4.45e-23	2.65e-21	94.9634	87.9279	37.385	710.317	1044.18	870.511	Rundc3a
ENSMUSG00000006818	-1.15525	1.1e-07	1.12e-06	1130.41	1186.55	1025.04	413.729	611.868	480.58	Sod2
ENSMUSG00000006906	1.16819	4.89e-06	3.61e-05	196.792	163.565	194.75	363.882	535.166	353.96	Stambp
ENSMUSG00000006920	-1.53345	1.83e-10	2.94e-09	987.39	887.789	1053.74	304.066	273.684	429.5	Ezh1
ENSMUSG00000006930	-2.94044	3.28e-10	5.1e-09	64.0717	51.0549	85.203	9.13859	6.97285	9.3526	Hap1
ENSMUSG00000006932	1.04602	6.15e-08	6.57e-07	2140.68	2090.42	2170.07	5269.64	4115.73	3830.25	Ctnnb1
ENSMUSG00000007039	1.18773	1.37e-05	9.21e-05	202.512	182.474	113.894	394.621	381.764	357.557	Ddah2
ENSMUSG00000007050	1.19537	7.54e-06	5.38e-05	374.133	322.402	271.259	942.105	568.287	700.006	Lsm2
ENSMUSG00000007097	-4.87074	1.67e-10	2.72e-09	64.0717	61.455	43.4709	4.1539	1.74321	0	Atp1a2
ENSMUSG00000007207	2.40884	1.66e-06	1.34e-05	11.4414	6.61823	21.7355	51.5084	81.931	80.5762	Stx1a
ENSMUSG00000007476	-1.41554	4.81e-08	5.22e-07	195.647	151.274	170.406	70.6164	57.526	64.0293	Lrrc8a
ENSMUSG00000007613	1.03561	0.000671055	0.00294284	181.918	174.91	233.874	279.142	538.653	398.565	Tgfbr1
ENSMUSG00000007617	1.55824	1.45e-05	9.68e-05	110.981	91.7098	171.275	505.115	254.509	340.291	Homer1
ENSMUSG00000007670	1.14853	2.2e-06	1.74e-05	2029.7	2018.56	2274.4	5817.96	3432.39	4761.19	Khsrp
ENSMUSG00000007950	-2.11973	3.83e-06	2.88e-05	487.402	471.785	415.582	178.618	95.8767	41.727	Abhd8
ENSMUSG00000007987	1.38681	3.77e-07	3.47e-06	225.395	277.966	185.186	706.994	449.749	638.854	Ift22
ENSMUSG00000008153	-4.20549	3.34e-36	4.74e-34	580.078	570.113	334.726	25.7542	24.405	29.4967	Clstn3
ENSMUSG00000008193	1.45479	2.45e-13	5.89e-12	7661.14	7610.97	7664.8	25446	17855.7	19567.8	Spib
ENSMUSG00000008200	-1.08535	0.000115604	0.000626197	1988.51	2158.49	2267.44	767.641	833.256	1418.72	Fnbp4
ENSMUSG00000008348	-1.63198	2.77e-06	2.14e-05	16952.7	18956.5	11809.3	3006.6	7202.95	5190.69	Ubc
ENSMUSG00000008384	-1.31601	3.82e-06	2.88e-05	1115.53	1092.95	907.673	283.296	554.342	418.709	Sertad1
ENSMUSG00000008461	-5.74586	1.56e-09	2.18e-08	53.7744	38.7639	57.3816	0.830781	0	1.43886	Fut1
ENSMUSG00000008540	1.2957	0.00304615	0.0109852	289.467	295.93	182.578	428.683	1091.25	369.787	Mgst1
ENSMUSG00000008734	7.64486	7.4e-09	9.36e-08	1.14414	0	0	89.7243	95.8767	26.6189	Gprc5b
ENSMUSG00000009112	1.18911	1.25e-06	1.03e-05	822.635	687.351	816.384	2163.35	1826.89	1315.12	Bcl2l13
ENSMUSG00000009246	3.13013	3.79e-09	5e-08	362.691	364.948	344.29	4832.65	751.325	3797.15	Trpm5
ENSMUSG00000009292	-6.91129	4.96e-08	5.38e-07	50.342	33.0912	47.818	0	0	0.719431	Trpm2
ENSMUSG00000009376	5.4948	3.52e-27	2.85e-25	11.4414	5.67277	23.4743	619.762	887.295	343.888	Met
ENSMUSG00000009575	1.34391	0.000443113	0.00205471	1429.03	1353.9	1405.85	5440.78	1711.83	3475.57	Cbx5
ENSMUSG00000009687	-5.44562	2.28e-81	1.01e-77	1084.64	1201.68	1301.52	34.062	31.3778	18.7052	Fxyd5
ENSMUSG00000009739	-1.89739	1.12e-19	5.27e-18	598.384	569.168	546.864	151.202	181.294	132.375	Pou6f1
ENSMUSG00000009772	-2.00986	5.52e-20	2.68e-18	461.087	450.04	509.479	121.294	135.971	99.2814	Nuak2
ENSMUSG00000010025	-1.35617	1.62e-08	1.94e-07	639.573	685.46	632.067	194.403	319.008	256.117	Aldh3a2
ENSMUSG00000010175	1.13011	0.00232468	0.00873293	542.321	473.676	476.441	531.7	1514.85	1223.03	Prox1
ENSMUSG00000010290	1.72896	5.96e-12	1.2e-10	137.296	154.11	137.368	569.085	489.843	364.032	AI597479
ENSMUSG00000010342	3.72	3.01e-06	2.32e-05	4.57655	13.2365	11.3024	95.5398	19.1753	269.786	Tex14
ENSMUSG00000010476	7.46185	1.59e-39	2.79e-37	5.72069	3.78185	3.47767	373.02	857.661	1019.43	Ebf3
ENSMUSG00000010663	2.07208	5.68e-14	1.49e-12	52.6303	45.3822	46.9486	241.757	191.753	174.102	Fads1
ENSMUSG00000011148	2.13694	2.83e-18	1.16e-16	575.501	535.131	612.071	2706.68	1826.89	3037.44	Adssl1
ENSMUSG00000011589	-2.1931	0.00783227	0.0244216	18.3062	13.2365	20.866	7.47703	0	2.87772	Fsd1
ENSMUSG00000011632	2.169	3.95e-10	6.05e-09	197.936	220.293	168.667	509.269	1253.37	880.583	Pinlyp
ENSMUSG00000011752	1.07433	0.000897377	0.00381371	767.716	695.86	745.961	2317.88	1016.29	1314.4	Pgam1
ENSMUSG00000012123	-1.55677	0.00337841	0.011973	28.6034	45.3822	32.1685	8.30781	8.71606	17.9858	Crybg2
ENSMUSG00000012350	-3.38222	1.26e-09	1.79e-08	167.044	140.874	108.677	9.13859	29.6346	5.03601	Ehf
ENSMUSG00000012483	1.92277	1.39e-20	7.02e-19	401.592	398.039	311.252	1317.62	1295.21	1592.82	Rpa3
ENSMUSG00000012519	-1.14374	0.00467313	0.0157655	101.828	111.564	112.155	77.2626	27.8914	39.5687	Mlkl
ENSMUSG00000012535	1.08246	1.27e-08	1.54e-07	1334.06	1249.9	1418.89	2948.44	3162.19	2371.24	Tnpo3
ENSMUSG00000012819	-3.9383	4.73e-15	1.38e-13	98.3958	106.837	112.155	4.1539	15.6889	4.31658	Cdh23
ENSMUSG00000013155	1.16524	0.000616698	0.0027396	75.513	93.6007	85.203	240.096	113.309	212.951	Enkd1
ENSMUSG00000013367	4.45842	3.4e-16	1.13e-14	9.1531	9.45462	9.56361	261.696	280.657	79.8568	Iglon5
ENSMUSG00000013419	-4.68624	9.6e-13	2.13e-11	74.3689	69.0187	150.409	3.32312	8.71606	1.43886	Zfp651
ENSMUSG00000013523	-1.36756	0.0170783	0.0467577	56.0627	70.9096	50.4263	42.3698	6.97285	17.2663	Bcas1
ENSMUSG00000013584	2.98351	0.000135013	0.000718201	6.86482	5.67277	7.82477	86.4012	66.2421	9.3526	Aldh1a2
ENSMUSG00000013662	1.11269	0.000337118	0.00162186	914.166	905.752	933.756	1649.93	2939.06	1372.67	Atad1
ENSMUSG00000013736	1.13349	1.1e-05	7.48e-05	778.013	847.134	840.728	2418.4	1398.06	1589.94	Trnt1
ENSMUSG00000014039	-1.21353	0.0100084	0.0300386	250.566	232.584	381.675	106.34	52.2964	210.793	Prdm15
ENSMUSG00000014301	1.41612	8.37e-11	1.41e-09	125.855	146.547	111.286	324.835	366.075	334.535	Pam16
ENSMUSG00000014303	2.05218	0.00517764	0.0171892	3.43241	5.67277	4.34709	26.585	8.71606	19.4246	Glis2
ENSMUSG00000014599	1.17407	0.00110215	0.00455195	169.332	189.092	251.262	697.856	360.845	316.549	Csf1
ENSMUSG00000014686	-2.88309	4.89e-09	6.35e-08	94.9634	113.455	124.327	9.13859	6.97285	26.6189	Ceacam16
ENSMUSG00000014748	1.19916	0.000121211	0.000653382	1241.39	1279.21	1298.91	2801.39	4161.05	1813.68	Tex261
ENSMUSG00000014778	-2.56403	6.29e-10	9.38e-09	384.43	384.803	514.696	103.848	27.8914	81.2957	Fhod1
ENSMUSG00000014786	-3.93431	1.86e-27	1.57e-25	167.044	189.092	209.53	15.7848	6.97285	12.2303	Slc9a5
ENSMUSG00000014791	-1.0433	0.00774119	0.0241658	72.0806	71.8551	74.77	27.4158	24.405	51.799	Elmo3
ENSMUSG00000014813	-5.17253	1.52e-20	7.66e-19	148.738	145.601	105.2	6.64624	0	2.87772	Stc1
ENSMUSG00000014837	1.01009	0.00150018	0.00596673	52.6303	41.6003	57.3816	109.663	76.7014	115.828	4931428F04Rik
ENSMUSG00000014846	-5.16117	4.03e-18	1.62e-16	378.709	419.785	1171.98	9.96937	8.71606	34.5327	Tppp3
ENSMUSG00000014907	1.38083	2.36e-11	4.33e-10	237.981	259.056	219.963	719.456	583.976	561.875	Naf1
ENSMUSG00000014932	-4.46002	1.73e-09	2.4e-08	42.3331	54.8368	65.2064	5.81546	0	0.719431	Yes1
ENSMUSG00000014980	1.19893	5.66e-09	7.26e-08	173.909	173.019	180.839	432.837	343.413	430.939	Tsen15
ENSMUSG00000015112	4.82913	1.63e-62	9.91e-60	26.3152	29.3093	20.866	814.996	768.757	584.897	Slc25a13
ENSMUSG00000015189	1.62708	1.51e-17	5.85e-16	312.349	286.475	376.458	1026.84	1018.04	970.512	Casd1
ENSMUSG00000015202	3.98372	1.44e-40	2.74e-38	19.4503	14.1819	24.3437	313.204	308.549	299.283	Magi1
ENSMUSG00000015217	2.56037	5.49e-11	9.57e-10	94.9634	121.019	87.8113	348.928	948.308	500.004	Hmgb3
ENSMUSG00000015291	-1.31612	9.37e-05	0.000518762	1327.2	1669.69	1721.45	510.93	420.114	959.72	Gdi1
ENSMUSG00000015305	5.45161	9.05e-19	3.9e-17	5.72069	5.67277	0.869419	224.311	90.6471	202.879	Sash1
ENSMUSG00000015316	-6.15929	3.14e-14	8.48e-13	94.9634	87.9279	86.9419	3.32312	0	0	Slamf1
ENSMUSG00000015342	2.25074	3.63e-15	1.08e-13	57.2069	48.2185	51.2957	252.557	303.319	192.807	Xk
ENSMUSG00000015474	1.28578	7.06e-05	0.000401732	181.918	173.965	173.884	361.39	636.273	300.003	Ppt2
ENSMUSG00000015501	-1.30749	1.82e-08	2.15e-07	1450.77	1221.54	1652.77	467.729	603.152	676.984	Hivep2
ENSMUSG00000015568	5.8316	3.78e-06	2.85e-05	0	0.945462	0.869419	71.4471	19.1753	17.9858	Lpl
ENSMUSG00000015702	-2.84415	3.59e-16	1.19e-14	143.017	162.619	113.894	19.9387	24.405	15.8275	Anxa9
ENSMUSG00000015766	-3.46182	4.03e-17	1.47e-15	568.636	474.622	792.04	28.2465	90.6471	51.799	Eps8
ENSMUSG00000015837	-1.24592	0.00946632	0.0286525	16660.9	17832.4	15729.5	2509.79	12678.4	5992.14	Sqstm1
ENSMUSG00000015968	-1.47453	1.23e-11	2.35e-10	489.691	459.494	545.126	171.972	153.403	208.635	Cacna1d
ENSMUSG00000015981	-4.43228	9.95e-10	1.44e-08	40.0448	41.6003	55.6428	1.66156	0	3.59715	Stk32c
ENSMUSG00000016128	9.83437	9.45e-10	1.38e-08	0	0.945462	0	516.746	61.0124	382.737	Stard13
ENSMUSG00000016194	-1.60186	0.00404808	0.0139822	74.3689	93.6007	107.808	12.4617	19.1753	57.5544	Hsd11b1
ENSMUSG00000016308	1.06842	1.05e-06	8.85e-06	1483.95	1523.14	1340.64	3225.09	2348.11	3537.44	Ube2a
ENSMUSG00000016386	8.37142	4.22e-10	6.43e-09	0	0	0	106.34	29.6346	41.727	Mpped2
ENSMUSG00000016496	-1.65437	1.78e-05	0.000115727	2688.72	2476.16	2898.64	441.145	746.095	1372.67	Cd274
ENSMUSG00000016498	-4.36526	6.48e-49	1.73e-46	535.456	513.386	494.699	18.2772	20.9186	33.8132	Pdcd1lg2
ENSMUSG00000016526	1.08912	0.00471008	0.015866	159.035	143.71	213.877	226.803	298.089	572.667	Dyrk3
ENSMUSG00000016528	1.12581	2.52e-05	0.000157918	2350.06	2314.49	2243.97	5713.28	6052.43	3314.42	Mapkapk2
ENSMUSG00000016529	-1.58961	5.42e-05	0.000316207	1159.01	1200.74	592.074	215.172	273.684	489.932	Il10
ENSMUSG00000016624	-1.27856	0.00237054	0.0088752	53.7744	52.9459	95.6361	22.4311	26.1482	34.5327	Phf21b
ENSMUSG00000017002	-5.74897	2.12e-07	2.05e-06	25.171	39.7094	39.1238	0	1.74321	0.719431	Slpi
ENSMUSG00000017195	1.63064	0.000381921	0.00180421	16.0179	13.2365	13.9107	33.2312	40.0939	58.9933	Zpbp2
ENSMUSG00000017390	-1.41028	0.000628298	0.00278441	88.0986	87.9279	103.461	54.8315	26.1482	23.0218	Aldoc
ENSMUSG00000017400	-6.54164	6.74e-13	1.54e-11	88.0986	83.2006	110.416	0	5.22964	0	Stac2
ENSMUSG00000017412	1.91995	2.82e-09	3.75e-08	126.999	103.055	73.9006	270.004	477.64	402.162	Cacnb4
ENSMUSG00000017466	-1.76005	2.15e-08	2.5e-07	356.971	317.675	265.173	129.602	69.7285	75.5402	Timp2
ENSMUSG00000017607	-5.84509	8.27e-08	8.59e-07	42.3331	38.7639	31.2991	0.830781	1.74321	0	Tns4
ENSMUSG00000017631	-2.40997	6.2e-15	1.78e-13	607.537	567.277	820.731	173.633	95.8767	103.598	Abr
ENSMUSG00000017639	-2.55524	3.03e-25	2.14e-23	850.094	779.06	618.157	136.248	99.3631	142.447	Rab11fip4
ENSMUSG00000017652	-1.20263	0.00145736	0.0058242	1112.1	1145.9	1023.31	654.655	217.902	548.206	Cd40
ENSMUSG00000017697	-3.02607	2.21e-46	5.47e-44	614.402	608.877	605.985	81.4165	80.1878	64.7488	Ada
ENSMUSG00000017754	-2.2301	0.00925906	0.0280889	54.9186	49.164	55.6428	29.0773	1.74321	2.15829	Pltp
ENSMUSG00000017756	-1.4176	0.00955157	0.028904	67.5041	42.5458	66.0758	29.0773	5.22964	28.7772	Slc12a7
ENSMUSG00000017765	-1.29003	9.13e-06	6.36e-05	356.971	323.348	413.843	203.541	118.538	123.023	Slc12a4
ENSMUSG00000017843	1.09442	0.000960298	0.00404886	1257.41	1280.16	1272.83	2107.69	4190.68	1844.62	Ppp2r5c
ENSMUSG00000017861	1.15097	9.56e-05	0.000527457	303.196	359.275	287.778	935.459	470.667	699.287	Mybl2
ENSMUSG00000018008	-1.17917	0.00730938	0.0230281	2303.15	2324.89	3103.82	1452.2	418.371	1539.58	Cyth4
ENSMUSG00000018166	-1.24267	0.0162012	0.0448069	114.414	111.564	117.372	92.2166	24.405	26.6189	Erbb3
ENSMUSG00000018169	-1.22398	1.75e-07	1.71e-06	1017.14	1038.12	1045.04	330.651	538.653	462.594	Mfng
ENSMUSG00000018199	1.24905	0.00198183	0.00762542	41.1889	48.2185	52.1651	143.725	134.227	61.1516	Trove2
ENSMUSG00000018334	1.23871	0.00107112	0.00444584	342.097	311.057	374.719	1205.46	404.425	811.518	Ksr1
ENSMUSG00000018339	-1.48284	0.00898845	0.0274239	21.7386	17.0183	27.8214	7.47703	8.71606	7.91374	Gpx3
ENSMUSG00000018340	-2.6917	6.4e-20	3.09e-18	4620.03	4400.18	4504.46	957.89	441.033	689.214	Anxa6
ENSMUSG00000018378	-3.14894	1.32e-05	8.86e-05	33.18	23.6365	32.1685	4.98468	5.22964	0.719431	Cuedc1
ENSMUSG00000018398	6.10355	0.000313703	0.00152295	4.57655	0	0	213.511	45.3235	41.727	Sept8
ENSMUSG00000018427	-1.8444	2.55e-08	2.92e-07	1211.64	1246.12	1459.75	212.68	362.588	515.112	Ypel2
ENSMUSG00000018474	3.41862	1.47e-42	3.06e-40	273.449	282.693	229.527	2871.18	2088.37	3431.68	Chd3
ENSMUSG00000018476	-1.03614	0.00304573	0.0109852	2867.21	2597.18	3109.04	1222.08	814.08	2139.59	Kdm6b
ENSMUSG00000018507	-1.22668	3.2e-08	3.61e-07	1099.52	1063.64	1380.64	533.361	568.287	416.55	Trpv2
ENSMUSG00000018593	-4.49109	9.31e-10	1.36e-08	34.3241	52.9459	93.8972	3.32312	0	3.59715	Sparc
ENSMUSG00000018648	-2.61636	2.16e-11	3.99e-10	1256.26	1292.45	1180.67	97.2013	193.497	316.549	Dusp14
ENSMUSG00000018740	-1.23262	0.00514047	0.0170786	40.0448	33.0912	39.1238	19.9387	15.6889	12.2303	Slc25a35
ENSMUSG00000018750	-2.47266	3.6e-12	7.45e-11	743.689	688.296	772.913	176.956	62.7557	152.519	Zbtb4
ENSMUSG00000018761	1.05608	0.0037204	0.0129951	1100.66	1187.5	880.721	1398.2	3505.6	1690.66	Mpdu1
ENSMUSG00000018774	-1.50201	7e-08	7.39e-07	494.267	516.222	459.053	188.587	111.566	212.951	Cd68
ENSMUSG00000018819	-1.01388	5.89e-07	5.2e-06	16737.6	17298.2	15808.6	8275.41	6659.07	9742.53	Lsp1
ENSMUSG00000018821	1.50817	0.00129239	0.0052348	16.0179	12.291	9.56361	41.539	33.121	31.6549	Avpi1
ENSMUSG00000018986	1.42851	5.02e-06	3.7e-05	40.0448	36.873	43.4709	132.925	95.8767	94.2454	Slfn3
ENSMUSG00000019066	-4.06123	6.31e-31	6.47e-29	208.233	212.729	197.358	13.2925	17.4321	8.63317	Rab3d
ENSMUSG00000019088	-1.03146	0.0118397	0.034496	78.9455	88.8734	60.8593	29.0773	59.2692	27.3384	Dnase1l1
ENSMUSG00000019189	1.05503	0.00266038	0.00982791	1504.54	1348.23	1677.98	2082.77	4969.9	2367.65	Rnf145
ENSMUSG00000019210	1.29367	1.46e-11	2.77e-10	683.05	714.769	631.198	1478.79	1936.71	1564.04	Atp6v1e1
ENSMUSG00000019235	-2.56683	8.27e-08	8.59e-07	61.7834	61.455	70.4229	4.98468	17.4321	12.2303	Rps6kl1
ENSMUSG00000019256	-1.90821	3.47e-06	2.64e-05	3192.14	2875.15	3673.29	506.776	578.747	1506.49	Ahr
ENSMUSG00000019303	1.26036	0.000115477	0.000625893	116.702	99.2735	85.203	290.773	149.916	274.822	Psmc3ip
ENSMUSG00000019312	-1.59424	1.79e-06	1.44e-05	347.818	363.057	406.019	118.802	71.4717	174.822	Grb7
ENSMUSG00000019373	1.08106	3.97e-12	8.17e-11	540.033	553.095	550.342	1119.06	1126.12	1230.23	Cops3
ENSMUSG00000019464	-1.14222	0.000412587	0.00193197	98.3958	102.11	118.241	35.7236	47.0667	61.1516	Ptger1
ENSMUSG00000019539	-1.47875	7.71e-05	0.000434121	1415.3	1494.77	1326.73	683.732	233.59	597.847	Rcn3
ENSMUSG00000019564	-1.16485	0.000155154	0.000814938	3089.17	2767.37	2926.46	1448.88	765.27	1697.14	Arid3a
ENSMUSG00000019726	1.13095	0.0167307	0.0459947	967.94	765.824	1098.95	2523.91	672.88	3002.9	Lyst
ENSMUSG00000019763	-1.35125	0.00191694	0.00740352	787.166	821.606	834.642	274.988	135.971	542.451	Rmnd1
ENSMUSG00000019817	8.10171	1e-58	5.15e-56	2.28827	6.61823	4.34709	1360.82	817.567	1537.42	Plagl1
ENSMUSG00000019820	-1.39969	9.64e-08	9.88e-07	633.852	567.277	666.844	199.387	191.753	312.952	Utrn
ENSMUSG00000019843	-1.79186	3.71e-07	3.42e-06	499.988	569.168	552.95	243.419	122.025	101.44	Fyn
ENSMUSG00000019845	1.04238	0.00225273	0.00850098	64.0717	79.4188	53.904	166.156	88.9038	147.483	Tube1
ENSMUSG00000019849	1.58626	1.3e-08	1.58e-07	810.049	762.042	792.04	2785.61	2797.86	1518.72	Prep
ENSMUSG00000019850	-1.222	0.00033749	0.00162307	8701.16	7967.41	8374.24	1970.61	3573.59	5190.69	Tnfaip3
ENSMUSG00000019851	1.94829	0.00102506	0.00428263	13.7296	19.8547	6.95535	32.4004	88.9038	37.4104	Perp
ENSMUSG00000019857	1.24493	3.05e-05	0.000187413	342.097	354.548	314.73	603.147	1150.52	649.646	Asf1a
ENSMUSG00000019866	-1.65694	7.98e-07	6.87e-06	561.771	484.076	615.548	264.188	118.538	141.008	Crybg1
ENSMUSG00000019872	-5.56259	8.54e-80	2.28e-76	710.509	710.987	729.442	19.108	13.9457	12.2303	Smpdl3a
ENSMUSG00000019883	1.23497	0.00828911	0.0256541	32.0358	36.873	33.9073	128.771	40.0939	70.5042	Echdc1
ENSMUSG00000019891	1.69185	6.81e-14	1.76e-12	117.846	104.001	122.588	315.697	409.655	389.931	Dcbld1
ENSMUSG00000019923	1.61412	2.59e-18	1.06e-16	448.502	469.894	443.404	1600.08	1291.72	1274.83	Zwint
ENSMUSG00000019927	-1.03843	0.000123206	0.000663333	270.016	328.075	308.644	167.818	101.106	167.627	Ube2d1
ENSMUSG00000019942	1.3276	1.67e-05	0.000109735	303.196	342.257	206.922	859.027	489.843	784.899	Cdk1
ENSMUSG00000019970	1.28148	0.00624763	0.0201886	287.178	307.275	267.781	742.718	1113.91	243.168	Sgk1
ENSMUSG00000019982	1.62296	2.98e-08	3.38e-07	560.627	554.986	624.243	2322.86	1129.6	1901.45	Myb
ENSMUSG00000019996	1.41149	2.25e-07	2.16e-06	313.494	290.257	189.533	839.088	604.895	661.157	Map7
ENSMUSG00000020027	4.00465	7.79e-26	5.8e-24	51.4862	77.5279	96.5055	686.225	1640.36	1308.64	Socs2
ENSMUSG00000020029	1.13935	3.07e-05	0.000188235	812.337	786.624	795.518	1442.24	2454.44	1384.9	Nudt4
ENSMUSG00000020032	2.2385	0.000602483	0.0026881	24.0269	21.7456	4.34709	49.8468	135.971	51.0796	Nuak1
ENSMUSG00000020034	-1.20488	4.76e-05	0.000280417	1792.86	1659.29	2263.97	534.192	1044.18	905.044	Tcp11l2
ENSMUSG00000020042	7.06888	9.03e-55	3.44e-52	8.00896	8.50916	6.08593	860.689	1467.79	694.25	Btbd11
ENSMUSG00000020053	5.10108	3.08e-05	0.000189037	1.14414	0.945462	0	30.7389	10.4593	25.1801	Igf1
ENSMUSG00000020083	1.93126	1.4e-08	1.69e-07	83.522	87.9279	52.1651	244.25	388.736	222.304	Fam241b
ENSMUSG00000020098	1.90744	3.01e-07	2.82e-06	25.171	32.1457	22.6049	92.2166	134.227	76.9791	Pcbd1
ENSMUSG00000020100	-1.11203	3.24e-08	3.65e-07	1042.31	827.279	1140.68	464.406	475.897	453.241	Slc29a3
ENSMUSG00000020101	-1.76258	2.08e-06	1.65e-05	988.534	1006.92	1349.34	259.204	528.193	204.318	Vsir
ENSMUSG00000020102	-7.51798	6.58e-09	8.37e-08	38.9007	24.582	39.1238	0	0	0	Slc16a7
ENSMUSG00000020108	1.52893	0.0062563	0.0202068	1290.59	1326.48	1144.16	2596.19	7260.48	1001.45	Ddit4
ENSMUSG00000020140	4.37403	7.38e-14	1.89e-12	8.00896	10.4001	8.69419	350.589	113.309	97.8426	Lgr5
ENSMUSG00000020142	1.70744	4.84e-05	0.000285231	97.2517	64.2914	89.5501	303.235	388.736	130.936	Slc1a4
ENSMUSG00000020151	-8.40483	5.82e-12	1.17e-10	139.585	127.637	102.591	0.830781	0	0	Ptprr
ENSMUSG00000020183	-3.84442	3.86e-07	3.54e-06	33.18	48.2185	27.8214	4.98468	1.74321	0.719431	Cpm
ENSMUSG00000020186	1.19546	0.00799097	0.0248525	22.8827	21.7456	21.7355	73.1087	45.3235	33.0938	Csrp2
ENSMUSG00000020220	1.16606	7.24e-07	6.29e-06	1450.77	1261.25	1994.45	3532.48	3852.5	3180.6	Vps13d
ENSMUSG00000020227	-6.1591	2.49e-08	2.88e-07	49.1979	31.2002	56.5122	1.66156	0	0	Irak3
ENSMUSG00000020234	-1.50543	0.0169356	0.0464526	34.3241	19.8547	19.9966	4.1539	8.71606	12.9498	4930404N11Rik
ENSMUSG00000020253	-1.45964	3.04e-14	8.21e-13	2978.19	3200.39	2372.64	1089.15	979.685	1038.14	Ppm1m
ENSMUSG00000020255	-1.21238	9.49e-05	0.00052401	4330.56	4286.72	4457.51	1565.19	2797.86	1286.34	D10Wsu102e
ENSMUSG00000020256	-6.02089	2.59e-31	2.77e-29	209.377	203.274	255.609	3.32312	1.74321	4.31658	Aldh1l2
ENSMUSG00000020262	1.81999	2.5e-07	2.37e-06	90.3868	67.1278	67.8147	296.589	155.146	337.413	Adarb1
ENSMUSG00000020265	1.16048	0.000239498	0.00119311	1380.97	1436.16	1164.15	2412.59	4405.1	2087.79	Sumo3
ENSMUSG00000020272	-1.33983	0.000198763	0.0010112	1704.76	1704.67	2501.32	859.858	416.628	1053.97	Stk10
ENSMUSG00000020275	-1.12151	0.000588361	0.00263037	7438.04	7000.2	7711.74	2703.36	2285.35	5187.09	Rel
ENSMUSG00000020277	1.42937	0.000469743	0.00215349	866.112	867.934	978.096	3942.88	1119.14	2238.87	Pfkl
ENSMUSG00000020279	-9.95047	1.75e-70	2.92e-67	2653.25	2681.33	2176.16	4.98468	1.74321	0.719431	Il9r
ENSMUSG00000020288	-1.03061	0.001293	0.0052348	267.728	275.129	451.228	187.756	116.795	179.138	Ahsa2
ENSMUSG00000020297	5.73173	8.75e-21	4.49e-19	3.43241	4.72731	3.47767	319.851	195.24	105.037	Nsg2
ENSMUSG00000020310	6.1095	1.41e-05	9.43e-05	2.28827	0	0	112.986	6.97285	20.8635	Madcam1
ENSMUSG00000020325	-1.84985	0.000481623	0.00220038	28.6034	47.2731	42.6015	16.6156	8.71606	7.19431	Fstl3
ENSMUSG00000020375	-1.10139	8.02e-06	5.69e-05	756.275	738.406	677.277	378.005	238.82	389.212	Rufy1
ENSMUSG00000020376	-2.48647	8.8e-27	6.91e-25	1193.34	1222.48	969.402	217.665	230.104	159.714	Rnf130
ENSMUSG00000020385	-1.40534	2.29e-06	1.8e-05	1796.3	1965.61	1888.38	485.176	632.786	1012.96	Clk4
ENSMUSG00000020400	-1.37495	1.08e-14	3.02e-13	1487.38	1528.81	1506.7	508.438	583.976	651.085	Tnip1
ENSMUSG00000020422	-9.84388	2.22e-15	6.77e-14	139.585	130.474	243.437	0	0	0	Tns3
ENSMUSG00000020424	-2.16188	2.48e-07	2.36e-06	56.0627	60.5095	55.6428	15.7848	13.9457	9.3526	Gatsl3
ENSMUSG00000020437	-1.58329	2.03e-07	1.97e-06	3701.28	3623.01	4652.26	1580.14	805.364	1605.77	Myo1g
ENSMUSG00000020439	-2.25072	0.000143291	0.000758307	59.4951	46.3276	30.4297	16.6156	5.22964	5.75544	Smtn
ENSMUSG00000020453	1.14186	4.93e-06	3.64e-05	605.249	469.894	463.4	1286.88	1258.6	850.367	Patz1
ENSMUSG00000020473	2.98928	6.64e-08	7.04e-07	29.7476	26.4729	40.8627	312.374	71.4717	384.895	Aebp1
ENSMUSG00000020484	-1.60054	1.18e-11	2.26e-10	2908.4	3003.73	3562.01	1301.83	819.31	998.57	Xbp1
ENSMUSG00000020492	1.15199	4.27e-08	4.68e-07	192.215	185.31	145.193	381.328	383.507	394.248	Ska2
ENSMUSG00000020520	-1.41092	0.00536446	0.0177256	284.89	270.402	363.417	162.002	151.659	33.8132	Galnt10
ENSMUSG00000020522	1.00206	3.36e-05	0.000204906	305.485	294.039	305.166	661.301	706.001	448.925	Mfap3
ENSMUSG00000020534	1.57799	0.000417639	0.00195084	291.755	314.839	236.482	1323.43	325.981	863.317	Shmt1
ENSMUSG00000020547	1.28396	1.21e-11	2.31e-10	799.752	797.97	646.848	1987.23	1635.13	1837.43	Bzw2
ENSMUSG00000020592	-4.37523	4.68e-52	1.49e-49	1335.21	1238.55	1688.41	93.0474	52.2964	57.5544	Sdc1
ENSMUSG00000020593	-2.10814	9.93e-12	1.93e-10	188.783	170.183	197.358	29.0773	54.0396	48.2018	Lpin1
ENSMUSG00000020604	1.5183	4.16e-06	3.1e-05	42.3331	28.3639	26.952	84.7396	95.8767	97.1231	Arsg
ENSMUSG00000020641	-2.07893	5.89e-07	5.2e-06	113.27	119.128	252.131	46.5237	33.121	34.5327	Rsad2
ENSMUSG00000020642	-2.22427	3.88e-05	0.000232435	57.2069	64.2914	56.5122	22.4311	3.48643	10.072	Rnf144a
ENSMUSG00000020654	-1.22971	0.000477117	0.00218279	144.161	83.2006	134.76	46.5237	41.8371	64.0293	Adcy3
ENSMUSG00000020656	-2.05218	0.000340958	0.00163562	24.0269	28.3639	26.952	6.64624	3.48643	7.91374	Grhl1
ENSMUSG00000020696	1.01751	5.49e-07	4.89e-06	245.989	246.765	246.046	533.361	545.626	420.147	Rffl
ENSMUSG00000020700	-1.30357	2e-08	2.35e-07	1052.61	966.262	1201.54	334.805	495.072	477.702	Map3k3
ENSMUSG00000020709	7.94397	1.76e-08	2.08e-07	0	0	0	25.7542	17.4321	88.49	Adap2
ENSMUSG00000020712	1.15454	0.00771215	0.0240921	58.351	61.455	45.2098	167.818	55.7828	139.57	Tcam1
ENSMUSG00000020715	-6.18123	2.65e-69	3.39e-66	676.185	585.241	642.5	10.8001	5.22964	8.63317	Ern1
ENSMUSG00000020717	-1.7152	1.56e-19	7.26e-18	2123.52	2058.27	2197.02	583.208	770.5	595.689	Pecam1
ENSMUSG00000020728	3.68157	0.00162656	0.00640445	0	1.89092	5.21651	11.6309	5.22964	76.2596	Cep112
ENSMUSG00000020766	1.03173	0.000239214	0.00119213	813.481	936.007	641.631	1921.6	1124.37	1836.71	Galk1
ENSMUSG00000020782	-1.89117	9.04e-12	1.76e-10	218.53	243.929	236.482	45.6929	69.7285	74.1013	Llgl2
ENSMUSG00000020798	-6.64177	1.94e-40	3.65e-38	513.718	526.622	369.503	2.49234	12.2025	2.87772	Spns3
ENSMUSG00000020806	-2.51531	6.67e-10	9.88e-09	343.241	337.53	349.506	97.2013	26.1482	53.2379	Rhbdf2
ENSMUSG00000020823	1.7085	1.09e-11	2.1e-10	364.98	390.476	452.967	1432.27	1560.18	963.318	Sec14l1
ENSMUSG00000020826	5.13626	3.58e-08	4.01e-07	6.86482	0	0.869419	166.156	34.8643	53.2379	Nos2
ENSMUSG00000020828	-2.41791	2.8e-13	6.74e-12	161.323	143.71	139.976	37.3851	19.1753	24.4606	Pld2
ENSMUSG00000020844	-1.87845	0.00544767	0.0179694	295.187	305.384	281.692	186.095	17.4321	34.5327	Nxn
ENSMUSG00000020847	-1.48842	0.000897186	0.00381371	41.1889	51.0549	54.7734	23.2619	19.1753	10.7915	Rph3al
ENSMUSG00000020882	-1.19308	1.06e-05	7.24e-05	210.521	183.42	177.361	70.6164	73.2149	103.598	Cacnb1
ENSMUSG00000020897	1.15473	5.89e-06	4.31e-05	610.969	528.513	405.149	1411.5	981.429	1041.02	Aurkb
ENSMUSG00000020900	-1.00794	0.00449898	0.0152745	64.0717	51.0549	58.2511	34.062	24.405	26.6189	Myh10
ENSMUSG00000020901	-6.08303	9.55e-27	7.45e-25	353.538	389.53	842.467	14.9541	1.74321	5.03601	Pik3r5
ENSMUSG00000020902	1.76919	0.000228302	0.00114417	11.4414	10.4001	7.82477	34.062	33.121	33.0938	Ntn1
ENSMUSG00000020921	1.00253	2.74e-05	0.000169673	167.044	170.183	178.231	322.343	428.83	287.772	Tmem101
ENSMUSG00000020935	1.25448	8.88e-05	0.000492916	204.801	206.111	180.839	680.409	320.751	406.478	Dcakd
ENSMUSG00000020937	-4.75377	9.01e-24	5.67e-22	601.816	521.895	885.068	27.4158	41.8371	8.63317	Plcd3
ENSMUSG00000020986	1.2006	2.44e-06	1.91e-05	367.268	315.784	423.407	854.873	1044.18	649.646	Sec23a
ENSMUSG00000021009	-1.21207	1.11e-06	9.28e-06	157.891	138.037	166.059	63.9701	66.2421	69.0653	Ptpn21
ENSMUSG00000021010	3.60103	6.76e-09	8.58e-08	2.28827	4.72731	5.21651	30.7389	66.2421	56.1156	Npas3
ENSMUSG00000021013	-3.46514	3.34e-06	2.55e-05	48.0538	38.7639	42.6015	9.13859	0	1.43886	Ttc8
ENSMUSG00000021061	2.16668	1.04e-11	2.02e-10	161.323	118.183	183.447	915.52	467.181	692.092	Sptb
ENSMUSG00000021069	2.17715	3.8e-12	7.85e-11	101.828	127.637	65.2064	541.669	380.02	407.198	Pygl
ENSMUSG00000021094	3.19433	1.21e-49	3.41e-47	474.817	468.004	439.056	3480.14	5172.11	4000.75	Dhrs7
ENSMUSG00000021097	1.79832	1.82e-07	1.77e-06	51.4862	52.9459	57.3816	201.88	115.052	241.729	Clmn
ENSMUSG00000021102	1.77921	6.01e-15	1.74e-13	592.663	587.132	479.05	1954	2238.29	1504.33	Glrx5
ENSMUSG00000021123	-1.68206	4.27e-12	8.72e-11	1312.33	1323.65	1431.93	354.743	559.571	360.435	Rdh12
ENSMUSG00000021136	7.17373	2.93e-41	5.66e-39	2.28827	3.78185	3.47767	490.161	550.855	364.032	Smoc1
ENSMUSG00000021139	1.2271	0.00307903	0.0110888	20.5945	32.1457	33.9073	57.3239	97.6199	52.5184	Gm20498
ENSMUSG00000021144	1.1584	1.01e-07	1.03e-06	1077.78	1074.04	975.488	2556.31	2630.51	1797.14	Mta1
ENSMUSG00000021156	-1.05506	1.93e-05	0.000124392	2477.06	2407.15	2623.91	862.35	1263.83	1487.78	Zmynd11
ENSMUSG00000021185	-2.46802	0.000155518	0.000816208	757.419	629.677	807.69	302.404	29.6346	62.5905	Dglucy
ENSMUSG00000021186	10.1603	1.36e-16	4.74e-15	1.14414	0.945462	0	799.211	1345.76	115.828	Fbln5
ENSMUSG00000021189	1.43798	4.28e-12	8.74e-11	126.999	115.346	140.846	363.882	324.238	348.924	Atxn3
ENSMUSG00000021196	1.14949	0.0003502	0.00167273	744.833	780.006	892.024	2636.9	1167.95	1553.25	Pfkp
ENSMUSG00000021223	1.35329	0.00884973	0.0270622	13.7296	10.4001	17.3884	23.2619	52.2964	33.0938	Papln
ENSMUSG00000021238	1.18254	2.8e-05	0.000173333	84.6661	81.3097	82.5948	207.695	134.227	217.268	Aldh6a1
ENSMUSG00000021262	-2.362	5.39e-06	3.96e-05	699.068	787.57	763.35	290.773	87.1606	58.2739	Evl
ENSMUSG00000021263	-2.81304	0.00321267	0.0115049	44.6213	26.4729	27.8214	12.4617	0	0.719431	Degs2
ENSMUSG00000021266	1.49531	1.01e-05	6.96e-05	753.986	671.278	981.574	3417	1724.04	1643.18	Wars
ENSMUSG00000021276	1.8681	2.83e-12	5.96e-11	129.287	151.274	121.719	569.085	353.872	540.292	Cinp
ENSMUSG00000021278	-7.42109	8.18e-55	3.21e-52	731.104	855.643	946.797	0.830781	3.48643	9.3526	Amn
ENSMUSG00000021279	-3.0735	3.48e-08	3.9e-07	290.611	250.547	422.538	66.4624	6.97285	38.1298	Cdc42bpb
ENSMUSG00000021285	-1.174	0.000302532	0.0014757	356.971	304.439	454.706	231.788	116.795	143.167	Ppp1r13b
ENSMUSG00000021294	6.48481	2.2e-27	1.85e-25	3.43241	3.78185	2.60826	431.175	183.037	256.837	Kif26a
ENSMUSG00000021306	-3.55678	3.3e-26	2.54e-24	937.048	953.971	988.529	45.6929	81.931	116.548	Gpr137b
ENSMUSG00000021338	-3.76135	1.92e-16	6.6e-15	863.824	890.625	925.062	83.0781	17.4321	92.8065	Carmil1
ENSMUSG00000021356	-1.30527	0.000456625	0.00210711	7026.15	6751.54	8250.78	2004.67	2004.69	4900.76	Irf4
ENSMUSG00000021362	-5.33419	7.59e-22	4.22e-20	169.332	140.874	105.2	4.1539	1.74321	3.59715	Gcm2
ENSMUSG00000021375	5.08988	2.6e-15	7.87e-14	3.43241	1.89092	1.73884	83.0781	78.4446	71.9431	Kif13a
ENSMUSG00000021384	-2.73283	6.58e-27	5.25e-25	338.665	383.857	317.338	44.0314	64.4989	51.0796	Susd3
ENSMUSG00000021396	-4.35921	4.67e-10	7.1e-09	57.2069	56.7277	35.6462	2.49234	0	3.59715	Nxnl2
ENSMUSG00000021411	-5.45259	3.13e-13	7.43e-12	64.0717	80.3642	64.337	2.49234	1.74321	0.719431	Pxdc1
ENSMUSG00000021453	3.91815	1.5e-23	9.32e-22	205.945	244.875	177.361	1839.35	5206.98	2454.7	Gadd45g
ENSMUSG00000021464	1.68614	3.52e-05	0.00021326	145.305	127.637	292.994	544.992	869.863	412.234	Ror2
ENSMUSG00000021477	3.45961	2.6e-08	2.98e-07	40.0448	50.1095	31.2991	309.881	915.187	114.389	Ctsl
ENSMUSG00000021492	-4.05644	2.27e-09	3.07e-08	34.3241	51.0549	45.2098	1.66156	5.22964	2.15829	F12
ENSMUSG00000021495	-1.13601	1.17e-08	1.43e-07	1026.29	1132.66	1193.71	429.514	519.477	576.983	Fam193b
ENSMUSG00000021497	-1.1519	0.000472163	0.00216384	544.609	618.332	535.562	347.266	270.198	148.203	Txndc15
ENSMUSG00000021552	3.02796	4.29e-08	4.7e-07	96.1075	91.7098	96.5055	397.944	1607.24	318.708	Gkap1
ENSMUSG00000021556	-1.8709	7.14e-07	6.22e-06	160.179	188.147	210.399	76.4318	27.8914	45.3241	Golm1
ENSMUSG00000021569	1.29949	1.09e-08	1.34e-07	141.873	146.547	123.457	392.128	296.346	321.585	Trip13
ENSMUSG00000021572	1.42124	0.000109083	0.000595468	99.5399	95.4916	64.337	147.048	329.467	220.865	Cep72
ENSMUSG00000021573	-4.07525	5.23e-10	7.9e-09	122.423	98.328	252.131	1.66156	8.71606	17.2663	Tppp
ENSMUSG00000021585	-1.68804	4.31e-11	7.64e-10	1217.36	1155.35	1304.13	270.004	479.383	396.406	Cast
ENSMUSG00000021589	7.62065	2.32e-07	2.22e-06	0	0	0	77.2626	13.9457	14.3886	Rhobtb3
ENSMUSG00000021614	4.13215	1.41e-05	9.41e-05	1.14414	1.89092	1.73884	45.6929	8.71606	28.7772	Vcan
ENSMUSG00000021638	5.86071	0.000137098	0.00072813	0	0.945462	0	42.3698	3.48643	14.3886	Ocln
ENSMUSG00000021676	2.56263	0.000134182	0.00071435	6.86482	7.56369	6.08593	73.1087	26.1482	20.8635	Iqgap2
ENSMUSG00000021678	-3.56987	0.000182461	0.000939496	21.7386	12.291	26.952	2.49234	3.48643	0	F2rl1
ENSMUSG00000021697	1.15811	0.0011211	0.00461736	57.2069	50.1095	28.6908	110.494	106.336	85.6122	Depdc1b
ENSMUSG00000021699	-3.00746	0.00024043	0.00119596	17.1621	17.0183	22.6049	0.830781	5.22964	2.15829	Pde4d
ENSMUSG00000021703	-3.65562	0.000124607	0.000669254	710.509	628.732	1011.13	33.2312	142.943	12.2303	Serinc5
ENSMUSG00000021716	1.04071	7.8e-06	5.55e-05	255.143	262.838	206.052	582.377	411.398	490.652	Srek1ip1
ENSMUSG00000021725	2.07505	1.45e-22	8.45e-21	363.836	364.003	332.987	1413.99	1255.11	1794.26	Parp8
ENSMUSG00000021752	-1.72873	3.57e-06	2.7e-05	72.0806	66.1823	85.203	20.7695	31.3778	17.9858	Kctd6
ENSMUSG00000021772	-1.3866	3.62e-05	0.000218765	126.999	134.256	97.3749	35.7236	40.0939	59.7127	Nkiras1
ENSMUSG00000021774	1.08722	6.53e-07	5.72e-06	506.853	523.786	459.923	1015.21	1284.75	872.669	Ube2e1
ENSMUSG00000021806	7.05206	6.28e-27	5.05e-25	3.43241	2.83639	4.34709	844.904	343.413	226.621	Nid2
ENSMUSG00000021822	-2.35539	8e-07	6.88e-06	61.7834	64.2914	46.0792	9.13859	19.1753	7.91374	Plau
ENSMUSG00000021823	-2.16113	8.37e-12	1.64e-10	338.665	286.475	541.648	98.0321	81.931	80.5762	Vcl
ENSMUSG00000021846	7.88459	1.22e-09	1.75e-08	0	0	0	31.5697	34.8643	60.4322	Peli2
ENSMUSG00000021880	-1.72657	4.87e-08	5.28e-07	1242.53	1135.5	1277.18	540.007	238.82	321.585	Rnase6
ENSMUSG00000021895	-4.21446	8.8e-65	6.18e-62	1446.19	1345.39	1823.17	97.2013	64.4989	83.4539	Arhgef3
ENSMUSG00000021913	4.88849	5.06e-14	1.33e-12	6.86482	1.89092	1.73884	128.771	55.7828	108.634	Ogdhl
ENSMUSG00000021928	-1.74464	1.27e-09	1.81e-08	191.071	229.747	171.275	60.647	43.5803	69.0653	Ebpl
ENSMUSG00000021932	1.22411	1.84e-09	2.53e-08	283.746	324.293	242.568	666.286	709.488	612.955	Rnaseh2b
ENSMUSG00000021959	-3.65197	2.11e-28	1.82e-26	445.069	323.348	422.538	32.4004	45.3235	20.8635	Lats2
ENSMUSG00000021965	1.25826	1.19e-07	1.2e-06	115.558	137.092	103.461	319.02	249.279	280.578	Ska3
ENSMUSG00000021974	2.02482	0.012811	0.0368524	4.57655	3.78185	3.47767	27.4158	12.2025	7.91374	Fgf9
ENSMUSG00000021982	1.24161	5.67e-05	0.000329128	647.582	701.533	805.951	1180.54	2461.42	1461.16	Cdadc1
ENSMUSG00000021990	-1.99171	1.21e-17	4.74e-16	677.329	584.295	774.652	186.095	188.267	140.289	Spata13
ENSMUSG00000022003	1.05955	0.00686561	0.021852	102.972	86.037	113.024	151.202	339.926	143.886	Slc25a30
ENSMUSG00000022010	1.83681	7.72e-06	5.5e-05	72.0806	78.4733	27.8214	263.357	181.294	189.21	Tsc22d1
ENSMUSG00000022013	1.42715	2.72e-09	3.63e-08	169.332	170.183	130.413	373.851	388.736	497.127	Dnajc15
ENSMUSG00000022018	-1.5321	0.00144458	0.00578179	673.897	803.642	772.044	83.0781	284.144	410.795	Rgcc
ENSMUSG00000022020	-1.19031	2.5e-06	1.96e-05	469.096	419.785	455.575	162.833	169.092	253.959	Naa16
ENSMUSG00000022033	1.38123	0.000129589	0.000692069	160.179	173.965	89.5501	462.745	238.82	397.126	Pbk
ENSMUSG00000022043	1.34414	2.55e-09	3.42e-08	683.05	656.15	772.913	1955.66	2036.07	1375.55	Trim35
ENSMUSG00000022098	2.38767	2.55e-08	2.93e-07	22.8827	17.0183	17.3884	145.387	74.9581	76.2596	Bmp1
ENSMUSG00000022114	4.08651	3.54e-19	1.59e-17	12.5855	9.45462	9.56361	241.757	102.85	184.894	Spry2
ENSMUSG00000022131	-1.01312	2.58e-05	0.000161393	172.765	168.292	201.705	96.3706	78.4446	92.0871	Gpr180
ENSMUSG00000022132	-2.68261	5.01e-06	3.7e-05	36.6124	39.7094	79.1171	11.6309	8.71606	4.31658	Cldn10
ENSMUSG00000022186	1.14113	9.45e-10	1.38e-08	2165.85	2108.38	1855.34	4650.71	5015.22	3856.15	Oxct1
ENSMUSG00000022199	-1.37182	0.00285021	0.0103939	51.4862	52.9459	28.6908	14.9541	15.6889	20.1441	Slc22a17
ENSMUSG00000022217	-1.68206	3.43e-06	2.62e-05	93.8192	130.474	86.9419	38.2159	20.9186	35.2521	Emc9
ENSMUSG00000022237	2.49225	6.84e-10	1.01e-08	610.969	615.496	476.441	1895.84	5464.97	2225.2	Ankrd33b
ENSMUSG00000022257	2.97991	1.95e-21	1.04e-19	169.332	189.092	154.757	1509.53	1720.55	822.309	Laptm4b
ENSMUSG00000022270	1.59657	2.29e-10	3.64e-09	3782.52	3618.28	4627.05	9028.92	12110.1	15236.8	Fam134b
ENSMUSG00000022272	-1.01166	0.0172643	0.0471507	665.888	553.095	609.463	291.604	127.255	483.457	Myo10
ENSMUSG00000022324	-2.35245	2.01e-11	3.74e-10	229.972	235.42	188.664	61.4778	24.405	38.8493	Matn2
ENSMUSG00000022415	4.19763	1.23e-06	1.01e-05	3.43241	1.89092	0.869419	49.0161	47.0667	14.3886	Syngr1
ENSMUSG00000022416	-8.00786	1.36e-08	1.64e-07	322.647	266.62	785.955	4.98468	0	0	Cacna1i
ENSMUSG00000022436	-1.64067	5.94e-12	1.2e-10	1821.47	1925.91	1820.56	697.856	425.344	656.121	Sh3bp1
ENSMUSG00000022438	1.69937	0.00195021	0.00751895	30.8917	24.582	63.4676	191.91	50.5532	142.447	Parvb
ENSMUSG00000022440	-3.74116	2.91e-05	0.00017952	16.0179	16.0728	31.2991	1.66156	1.74321	1.43886	C1qtnf6
ENSMUSG00000022469	-2.40903	2.83e-11	5.13e-10	274.593	290.257	451.228	60.647	92.3903	42.4464	Rapgef3
ENSMUSG00000022475	1.04202	2.8e-06	2.16e-05	2141.82	1873.91	2261.36	5268.81	3472.48	4179.17	Hdac7
ENSMUSG00000022489	-1.16259	0.0166683	0.0458464	241.413	235.42	239.09	36.5543	108.079	174.822	Pde1b
ENSMUSG00000022496	-7.04272	1.82e-08	2.15e-07	45.7655	49.164	48.6874	0	1.74321	0	Tnfrsf17
ENSMUSG00000022503	1.14454	8.22e-09	1.03e-07	581.222	542.695	516.435	1035.15	1412	1183.46	Nubp1
ENSMUSG00000022508	-2.20791	4.61e-07	4.17e-06	88.0986	115.346	133.89	20.7695	41.8371	14.3886	Bcl6
ENSMUSG00000022516	1.16129	2.59e-06	2.02e-05	300.908	266.62	209.53	692.871	491.586	548.206	Nudt16l1
ENSMUSG00000022528	-1.91237	0.000323118	0.0015606	226.539	248.656	179.97	34.8928	118.538	25.1801	Hes1
ENSMUSG00000022533	1.01097	1.02e-06	8.59e-06	794.031	666.55	778.999	1483.77	1764.13	1270.51	Atp13a3
ENSMUSG00000022536	1.21372	2.76e-16	9.27e-15	884.418	797.024	844.206	1975.6	1950.65	1930.23	Glyr1
ENSMUSG00000022546	-1.03282	0.000474429	0.00217198	170.476	213.674	159.973	68.124	85.4174	111.512	Gpt
ENSMUSG00000022558	-1.96176	6.66e-30	6.43e-28	2890.09	2526.27	2982.98	682.902	789.675	687.776	Mroh1
ENSMUSG00000022565	-1.86273	5.67e-07	5.02e-06	3196.72	2827.88	4394.91	839.919	550.855	1469.8	Plec
ENSMUSG00000022584	-8.5498	3.4e-32	3.81e-30	445.069	522.84	809.429	1.66156	1.74321	1.43886	Ly6c2
ENSMUSG00000022586	-3.09237	0.000125591	0.000673453	24.0269	22.6911	14.7801	3.32312	0	2.87772	Ly6i
ENSMUSG00000022594	-2.17833	9.67e-06	6.7e-05	471.384	424.512	371.242	158.679	27.8914	89.9288	Lynx1
ENSMUSG00000022601	-1.28526	3.65e-08	4.07e-07	914.166	821.606	882.46	368.036	268.455	431.658	Zbtb11
ENSMUSG00000022610	-3.14954	2.43e-13	5.86e-12	76.6572	73.746	83.4642	11.6309	6.97285	7.19431	Mapk12
ENSMUSG00000022621	4.05483	6.99e-14	1.81e-12	5.72069	5.67277	3.47767	110.494	67.9853	64.7488	Rabl2
ENSMUSG00000022636	1.06523	0.000193447	0.000987677	376.421	359.275	577.294	1153.12	763.527	830.223	Alcam
ENSMUSG00000022641	1.37135	4.78e-12	9.7e-11	308.917	291.202	350.376	901.397	711.231	843.173	Bbx
ENSMUSG00000022661	1.98409	2.01e-17	7.61e-16	304.34	313.893	288.647	1172.23	934.362	1474.83	Cd200
ENSMUSG00000022671	1.73953	1.41e-07	1.4e-06	149.882	167.347	123.457	412.067	716.46	348.204	Mzt2
ENSMUSG00000022673	1.64205	8.55e-09	1.07e-07	657.879	651.423	642.5	2658.5	1310.9	2116.56	Mcm4
ENSMUSG00000022674	1.28234	3.95e-07	3.62e-06	83.522	123.855	95.6361	271.665	233.59	232.376	Ube2v2
ENSMUSG00000022679	2.01045	0.0108453	0.0320622	8.00896	2.83639	2.60826	13.2925	29.6346	11.5109	Mpv17l
ENSMUSG00000022680	1.64652	7.61e-15	2.16e-13	294.043	288.366	272.128	805.857	1080.79	794.251	Pdxdc1
ENSMUSG00000022684	1.22925	5.71e-11	9.91e-10	413.033	417.894	329.51	888.104	944.821	887.058	Bfar
ENSMUSG00000022685	1.31401	6.77e-13	1.54e-11	527.447	445.312	449.489	1161.43	1293.46	1082.74	Parn
ENSMUSG00000022686	-2.54933	1.09e-05	7.47e-05	761.995	697.751	1092.86	305.727	45.3235	82.7345	B3gnt5
ENSMUSG00000022707	1.26421	0.00393831	0.013649	118.99	96.4371	110.416	231.788	432.317	123.023	Gbe1
ENSMUSG00000022723	-1.91017	7.4e-10	1.09e-08	118.99	130.474	125.196	41.539	31.3778	26.6189	Crybg3
ENSMUSG00000022747	-3.01784	2.64e-38	4.29e-36	2105.21	2128.23	1664.07	292.435	237.077	198.563	St3gal6
ENSMUSG00000022797	1.09213	0.0025784	0.00955684	776.869	659.932	804.212	2293.79	819.31	1659.73	Tfrc
ENSMUSG00000022799	2.23473	0.0011492	0.00471126	13.7296	6.61823	18.2578	71.4471	95.8767	16.5469	Arhgap31
ENSMUSG00000022800	1.11414	4.47e-09	5.85e-08	673.897	688.296	697.274	1487.1	1711.83	1265.48	Fyttd1
ENSMUSG00000022816	3.66815	1.69e-16	5.8e-15	25.171	14.1819	13.9107	202.71	332.954	138.131	Fstl1
ENSMUSG00000022817	-2.55736	7.68e-06	5.48e-05	33.18	34.9821	47.818	9.13859	1.74321	7.19431	Itgb5
ENSMUSG00000022838	-2.49234	3.18e-19	1.45e-17	283.746	298.766	344.29	55.6623	71.4717	41.727	Eaf2
ENSMUSG00000022856	-1.36415	0.000469736	0.00215349	153.314	160.728	176.492	101.355	40.0939	46.763	Tmem41a
ENSMUSG00000022861	1.39162	0.000103904	0.000569998	42.3331	27.4184	34.7767	100.524	64.4989	105.037	Dgkg
ENSMUSG00000022865	-1.8078	0.00363159	0.0127416	18.3062	19.8547	23.4743	4.1539	5.22964	7.91374	Cxadr
ENSMUSG00000022883	-2.94886	1.03e-14	2.87e-13	1153.29	1122.26	1245.88	238.434	73.2149	140.289	Robo1
ENSMUSG00000022884	-1.08746	0.000459408	0.00211424	7524.99	7934.31	8555.08	2670.13	3020.99	5606.52	Eif4a2
ENSMUSG00000022885	-2.41675	5.33e-12	1.08e-10	2914.12	2560.31	2583.04	340.62	807.107	367.629	St6gal1
ENSMUSG00000022892	2.11628	4.96e-21	2.57e-19	458.799	368.73	521.651	2280.49	1828.63	1740.3	App
ENSMUSG00000022895	-1.02111	0.00636632	0.0204927	5265.32	5012.84	5781.63	1670.7	1868.72	4370.54	Ets2
ENSMUSG00000022900	-3.25175	2.92e-20	1.44e-18	177.341	204.22	168.667	23.2619	8.71606	22.3023	Ildr1
ENSMUSG00000022901	-2.09487	7.21e-06	5.18e-05	815.77	850.916	703.36	346.436	90.6471	115.109	Cd86
ENSMUSG00000022946	-2.34474	1.15e-09	1.65e-08	654.446	631.568	768.566	169.479	57.526	172.663	Dopey2
ENSMUSG00000022978	1.32796	1.58e-11	2.97e-10	183.062	195.711	161.712	461.914	475.897	420.147	Mis18a
ENSMUSG00000022991	-2.82071	5.47e-07	4.87e-06	44.6213	52.9459	46.9486	2.49234	6.97285	10.7915	Lalba
ENSMUSG00000022994	2.99214	0.00109791	0.00454006	12.5855	3.78185	10.433	159.51	45.3235	7.19431	Adcy6
ENSMUSG00000022996	2.60679	1.77e-15	5.52e-14	370.7	354.548	177.361	1508.7	2253.97	1732.39	Wnt10b
ENSMUSG00000023009	3.67079	2.24e-42	4.59e-40	29.7476	27.4184	35.6462	386.313	350.386	446.047	Nckap5l
ENSMUSG00000023018	1.40809	1.02e-05	7.04e-05	902.724	934.116	972.88	1991.38	3747.91	1724.48	Smarcd1
ENSMUSG00000023022	3.10858	1.8e-09	2.48e-08	22.8827	18.9092	30.4297	130.433	381.764	116.548	Lima1
ENSMUSG00000023032	-3.46229	6.2e-12	1.24e-10	85.8103	75.6369	86.0725	11.6309	8.71606	2.87772	Slc4a8
ENSMUSG00000023033	10.9805	1.26e-18	5.33e-17	0	0.945462	0	706.994	385.25	1031.66	Scn8a
ENSMUSG00000023043	1.55524	5.93e-06	4.33e-05	304.34	336.584	204.313	802.534	1154.01	530.94	Krt18
ENSMUSG00000023045	-5.42519	2.69e-17	9.91e-16	97.2517	111.564	112.155	5.81546	0	0.719431	Soat2
ENSMUSG00000023050	-1.5799	1.34e-09	1.89e-08	370.7	366.839	487.744	130.433	109.822	166.188	Map3k12
ENSMUSG00000023067	-1.88531	5.5e-05	0.000320245	464.52	433.021	591.205	211.018	144.687	48.2018	Cdkn1a
ENSMUSG00000023150	-1.75254	1.01e-11	1.96e-10	4729.86	5025.13	6404.14	1611.71	1188.87	1989.94	Ivns1abp
ENSMUSG00000023249	-1.3954	0.000129328	0.000691269	996.543	1026.77	1506.7	570.746	233.59	533.098	Parp3
ENSMUSG00000023259	-2.8008	8.72e-14	2.19e-12	109.837	100.219	113.024	14.9541	8.71606	20.1441	Slc26a6
ENSMUSG00000023341	-2.42302	4.11e-07	3.75e-06	70.9365	69.9642	83.4642	11.6309	5.22964	22.3023	Mx2
ENSMUSG00000023393	-1.09345	1.83e-06	1.47e-05	275.737	310.111	367.764	144.556	135.971	164.75	Slc17a9
ENSMUSG00000023456	1.82905	1.98e-09	2.71e-08	3109.76	3226.86	2803.88	15940.2	8733.5	7800.07	Tpi1
ENSMUSG00000023495	-3.15911	3.82e-37	5.92e-35	703.644	728.005	612.071	79.7549	94.1335	58.9933	Pcbp4
ENSMUSG00000023571	-1.04632	1.9e-05	0.000122253	229.972	219.347	246.915	108.832	90.6471	133.814	C1qtnf12
ENSMUSG00000023707	-1.26875	2.31e-07	2.21e-06	276.881	312.002	346.029	105.509	130.741	151.8	Ogfod2
ENSMUSG00000023805	-1.41505	8.45e-07	7.23e-06	122.423	128.583	156.495	54.8315	57.526	42.4464	Synj2
ENSMUSG00000023861	1.01919	0.000869101	0.00371009	332.944	324.293	287.778	458.591	922.159	540.292	Mpc1
ENSMUSG00000023883	1.0878	9e-06	6.28e-05	640.717	705.314	530.345	1261.12	1663.02	1069.07	Phf10
ENSMUSG00000023909	1.19349	0.0019685	0.00758286	72.0806	72.8005	95.6361	275.819	109.822	161.872	Paqr4
ENSMUSG00000023927	-7.98977	3.48e-10	5.37e-09	60.6393	46.3276	35.6462	0	0	0	Satb1
ENSMUSG00000023951	2.13884	1.83e-14	5.01e-13	94.9634	101.164	153.018	476.868	617.097	451.802	Vegfa
ENSMUSG00000023961	-3.70532	7.98e-08	8.33e-07	52.6303	31.2002	39.1238	5.81546	1.74321	1.43886	Enpp4
ENSMUSG00000023972	4.64975	3.64e-08	4.06e-07	2.28827	8.50916	6.95535	356.405	54.0396	39.5687	Ptk7
ENSMUSG00000023979	-1.82833	0.0104363	0.0311012	14.8738	13.2365	23.4743	3.32312	3.48643	7.19431	Guca1b
ENSMUSG00000024013	-2.01548	1.3e-08	1.58e-07	2987.34	3032.1	3578.53	867.335	402.682	1098.57	Fgd2
ENSMUSG00000024030	1.54037	2.97e-05	0.000183084	917.598	802.697	1066.78	1555.22	4263.9	2293.54	Abcg1
ENSMUSG00000024066	3.23165	0.00017242	0.000895401	4.57655	1.89092	4.34709	35.7236	59.2692	7.91374	Xdh
ENSMUSG00000024070	3.78812	4.88e-68	4.65e-65	64.0717	68.0732	64.337	1010.23	899.498	805.762	Prkd3
ENSMUSG00000024074	3.03759	8.26e-17	2.94e-15	270.016	213.674	279.953	1421.47	3341.74	1512.96	Crim1
ENSMUSG00000024112	-2.60374	0.00813636	0.0252458	713.942	575.786	1060.69	131.263	242.307	14.3886	Cacna1h
ENSMUSG00000024145	1.49305	2.35e-08	2.72e-07	70.9365	63.3459	53.0345	201.049	160.376	162.591	Pigf
ENSMUSG00000024163	-1.44409	0.00266382	0.00983791	1257.41	1371.86	1835.34	265.85	336.44	1035.98	Mapk8ip3
ENSMUSG00000024168	-1.79476	0.000714823	0.00311125	27.4593	34.0366	45.2098	14.1233	5.22964	10.072	Tmem204
ENSMUSG00000024169	-1.4022	8.12e-07	6.97e-06	1490.81	1448.45	1472.8	761.826	373.048	529.501	Ift140
ENSMUSG00000024180	-1.03279	0.000493913	0.0022496	245.989	227.856	247.784	115.479	160.376	82.0151	Tmem8
ENSMUSG00000024187	-1.8092	6.7e-08	7.09e-07	264.296	247.711	256.479	99.6937	76.7014	43.8853	Fam234a
ENSMUSG00000024193	-1.7834	1.36e-06	1.11e-05	748.266	880.225	862.463	201.88	135.971	381.298	Phf1
ENSMUSG00000024197	-1.29009	1.03e-05	7.08e-05	1597.22	1599.72	1874.47	877.304	430.574	760.438	Plin3
ENSMUSG00000024206	-3.23759	8.37e-08	8.67e-07	121.279	140.874	409.496	24.0926	40.0939	9.3526	Rfx2
ENSMUSG00000024222	2.74038	1.98e-09	2.71e-08	559.483	527.568	1050.26	3612.23	8158.24	2520.17	Fkbp5
ENSMUSG00000024232	-2.06228	6.55e-12	1.31e-10	173.909	201.383	143.454	41.539	50.5532	34.5327	Bambi
ENSMUSG00000024235	-2.01739	7.28e-10	1.07e-08	656.735	628.732	508.61	133.756	92.3903	212.232	Map3k8
ENSMUSG00000024236	-1.36734	8.66e-05	0.000482048	541.177	496.367	571.208	234.28	106.336	277.7	Svil
ENSMUSG00000024240	-1.04958	0.000276626	0.00135978	1721.93	1698.99	1597.12	502.622	943.078	980.584	Epc1
ENSMUSG00000024247	7.87634	3.59e-10	5.52e-09	0	0.945462	0	110.494	80.1878	56.835	Pkdcc
ENSMUSG00000024248	1.14851	0.00290318	0.0105498	3614.33	3873.56	2923.86	5268.81	12880.6	4937.45	Cox7a2l
ENSMUSG00000024268	-4.7379	3.65e-06	2.76e-05	32.0358	23.6365	19.1272	1.66156	0	0.719431	Celf4
ENSMUSG00000024302	7.82306	2.15e-09	2.93e-08	0	0	0	30.7389	62.7557	30.9355	Dtna
ENSMUSG00000024353	-1.55562	2.8e-10	4.38e-09	18130	18816.6	15360	6184.33	4323.17	7279.92	Mzb1
ENSMUSG00000024371	-1.85676	2.84e-07	2.69e-06	315.782	287.42	431.232	143.725	66.2421	73.3819	C2
ENSMUSG00000024381	-1.00941	4.77e-06	3.53e-05	2354.63	2304.09	2538.7	1296.02	902.984	1369.8	Bin1
ENSMUSG00000024401	-3.53028	2.38e-16	8.1e-15	181.918	204.22	170.406	27.4158	6.97285	11.5109	Tnf
ENSMUSG00000024402	-3.23315	9.66e-19	4.14e-17	141.873	147.492	129.543	16.6156	6.97285	17.9858	Lta
ENSMUSG00000024406	4.44606	6.93e-32	7.58e-30	6.86482	12.291	8.69419	179.449	226.618	208.635	Pou5f1
ENSMUSG00000024410	-1.13512	1.31e-05	8.79e-05	458.799	475.567	498.177	199.387	163.862	284.175	3110002H16Rik
ENSMUSG00000024426	-1.7277	4.61e-11	8.15e-10	263.152	350.766	385.152	98.8629	85.4174	115.109	Atat1
ENSMUSG00000024427	-1.62478	0.00633686	0.0204176	27.4593	52.0004	45.2098	14.9541	22.6618	5.03601	Spry4
ENSMUSG00000024456	-1.0873	5e-07	4.48e-06	2509.09	2235.07	2878.65	1219.59	1391.08	982.023	Diaph1
ENSMUSG00000024472	2.22323	9.53e-15	2.69e-13	467.952	420.73	385.152	2346.96	2328.93	1273.39	Dcp2
ENSMUSG00000024480	1.43932	1.79e-05	0.000116153	245.989	271.348	271.259	629.732	1065.1	450.364	Ap3s1
ENSMUSG00000024530	-2.4868	0.000560902	0.00252453	17.1621	20.8002	22.6049	2.49234	1.74321	5.75544	Prelid3a
ENSMUSG00000024533	1.06476	0.0114563	0.0335929	53.7744	34.9821	38.2544	127.109	83.6742	53.9573	Spire1
ENSMUSG00000024538	8.91555	6.2e-12	1.24e-10	0	0	0.869419	305.727	97.6199	103.598	Ppic
ENSMUSG00000024580	-1.19911	3.73e-11	6.66e-10	742.545	812.152	756.394	330.651	301.576	370.507	Grpel2
ENSMUSG00000024597	1.53974	2.21e-08	2.56e-07	218.53	175.856	249.523	720.287	448.006	699.287	Slc12a2
ENSMUSG00000024639	1.59751	1.81e-10	2.92e-09	311.205	292.148	419.929	955.398	1262.09	886.338	Gnaq
ENSMUSG00000024640	2.48834	3.81e-30	3.8e-28	405.025	406.549	349.506	2642.71	2023.87	1844.62	Psat1
ENSMUSG00000024659	-6.98719	1.3e-07	1.3e-06	28.6034	20.8002	21.7355	0	0	0	Anxa1
ENSMUSG00000024670	-4.90141	2.34e-24	1.54e-22	326.079	254.329	140.846	9.96937	5.22964	7.91374	Cd6
ENSMUSG00000024672	-2.11172	0.000184999	0.000949998	34.3241	27.4184	25.2131	7.47703	3.48643	7.91374	Ms4a7
ENSMUSG00000024675	2.60721	0.000398663	0.00187732	44.6213	50.1095	57.3816	716.133	45.3235	164.03	Ms4a4c
ENSMUSG00000024679	1.78376	9.43e-07	7.99e-06	70.9365	74.6915	65.2064	291.604	130.741	298.564	Ms4a6d
ENSMUSG00000024766	1.17241	6.33e-06	4.59e-05	135.008	119.128	100.853	314.866	214.415	265.47	Lipo3
ENSMUSG00000024769	-1.55604	5.89e-06	4.31e-05	479.393	399.93	466.008	167.818	80.1878	204.318	Cdc42bpg
ENSMUSG00000024777	-1.86483	2.17e-06	1.72e-05	328.367	330.912	457.314	135.417	45.3235	121.584	Ppp2r5b
ENSMUSG00000024781	-1.78314	5.13e-11	8.97e-10	823.779	807.424	792.91	319.851	172.578	207.915	Lipa
ENSMUSG00000024785	1.01003	3.58e-07	3.32e-06	475.961	496.367	482.527	1139.83	958.767	831.662	Rcl1
ENSMUSG00000024793	1.87848	0.00964323	0.0291538	5.72069	8.50916	3.47767	31.5697	8.71606	23.0218	Tnfrsf25
ENSMUSG00000024812	1.0511	9.69e-06	6.71e-05	242.557	226.911	221.702	587.362	380.02	459.716	Tjp2
ENSMUSG00000024818	-1.06576	1.45e-07	1.45e-06	598.384	532.295	579.902	229.295	296.346	293.528	Slc25a45
ENSMUSG00000024843	-1.2942	1.22e-06	1.01e-05	3379.78	3536.97	3242.06	922.166	1717.06	1507.21	Chka
ENSMUSG00000024855	-1.82951	1.05e-18	4.45e-17	1647.56	1516.52	1513.66	531.7	402.682	379.859	Pacs1
ENSMUSG00000024867	3.1407	1.26e-12	2.78e-11	34.3241	22.6911	20.866	113.817	287.63	282.736	Pip5k1b
ENSMUSG00000024869	-2.54662	0.000363487	0.00173	42.3331	58.6186	73.0312	7.47703	0	20.1441	Nudt8
ENSMUSG00000024871	-2.103	0.000179279	0.000925617	30.8917	62.4005	54.7734	7.47703	6.97285	18.7052	Doc2g
ENSMUSG00000024891	-2.06459	0.00187392	0.00725838	38.9007	40.6549	23.4743	15.7848	3.48643	4.31658	Slc29a2
ENSMUSG00000024903	-6.0533	5.08e-06	3.75e-05	16.0179	26.4729	29.5602	0	0	0.719431	Lao1
ENSMUSG00000024905	2.50864	0.000243384	0.00120975	10.2972	12.291	4.34709	32.4004	97.6199	25.1801	Tesmin
ENSMUSG00000024910	-1.87158	0.00725978	0.0228934	22.8827	24.582	38.2544	14.9541	5.22964	2.87772	Ctsw
ENSMUSG00000024921	-1.02491	0.00215646	0.00819641	1350.08	1358.63	1558	728.595	388.736	974.109	Smarca2
ENSMUSG00000024940	2.68631	1.02e-06	8.58e-06	9.1531	8.50916	6.95535	80.5857	40.0939	35.9715	Ltbp3
ENSMUSG00000024952	-3.63857	7.55e-34	9.77e-32	424.475	338.475	488.613	36.5543	22.6618	38.1298	Rps6ka4
ENSMUSG00000024978	3.06091	2.68e-14	7.27e-13	115.558	94.5462	122.588	546.654	1541	694.25	Gpam
ENSMUSG00000024993	-1.33417	1.03e-09	1.49e-08	296.332	294.984	310.382	101.355	127.255	130.217	Fam45a
ENSMUSG00000025001	1.08866	0.0183396	0.0495536	694.491	532.295	529.476	1900.83	434.06	1395.7	Hells
ENSMUSG00000025014	-9.77822	9.16e-16	2.91e-14	175.053	138.037	178.231	0	0	0	Dntt
ENSMUSG00000025020	-2.52599	2.87e-06	2.21e-05	35.4683	34.0366	36.5156	4.1539	8.71606	6.47488	Slit1
ENSMUSG00000025026	-1.12264	4.11e-08	4.53e-07	2911.83	2659.58	2883.86	1497.9	1033.73	1345.34	Add3
ENSMUSG00000025059	1.224	7.37e-08	7.76e-07	165.9	165.456	166.928	366.374	327.724	465.472	Gk
ENSMUSG00000025068	-1.66502	0.000248481	0.00123233	209.377	229.747	173.884	113.817	33.121	43.8853	Gsto1
ENSMUSG00000025085	-3.92334	1.3e-79	2.49e-76	3074.3	2603.8	3254.23	220.157	202.213	167.627	Ablim1
ENSMUSG00000025091	6.76356	1.04e-05	7.15e-05	0	0	0	41.539	8.71606	7.91374	Pnliprp2
ENSMUSG00000025092	-1.26728	0.000306797	0.00149486	311.205	314.839	386.022	198.557	76.7014	141.008	Hspa12a
ENSMUSG00000025104	-3.89295	2.15e-22	1.24e-20	130.432	128.583	126.935	5.81546	12.2025	9.3526	Hdgfl3
ENSMUSG00000025145	-1.29164	0.00357354	0.0125743	351.25	396.148	431.232	122.125	74.9581	280.578	Lrrc45
ENSMUSG00000025151	3.12808	6.55e-10	9.75e-09	40.0448	37.8185	47.818	683.732	244.05	170.505	Maged1
ENSMUSG00000025154	1.1268	2.96e-05	0.000182349	321.503	338.475	260.826	806.688	726.92	478.421	Arhgap19
ENSMUSG00000025161	3.64586	1.54e-10	2.51e-09	20.5945	32.1457	22.6049	610.624	212.672	120.145	Slc16a3
ENSMUSG00000025171	1.16088	0.000104388	0.000572415	121.279	111.564	155.626	281.635	378.277	214.39	Ubtd1
ENSMUSG00000025196	1.81099	5.44e-06	3.99e-05	21.7386	15.1274	14.7801	67.2932	48.81	61.871	Cpn1
ENSMUSG00000025197	6.9621	5.42e-19	2.39e-17	0	2.83639	0.869419	178.618	141.2	162.591	Cyp2c23
ENSMUSG00000025198	1.87631	2.66e-21	1.39e-19	498.844	466.113	599.03	1683.99	2079.65	1983.47	Erlin1
ENSMUSG00000025203	1.04139	2.69e-05	0.000167039	3642.93	3214.57	4300.15	7786.91	9409.86	5774.15	Scd2
ENSMUSG00000025207	1.01798	0.015109	0.0423395	68.6482	81.3097	68.6841	100.524	97.6199	241.729	Sema4g
ENSMUSG00000025212	-1.90774	4.2e-23	2.51e-21	752.842	660.878	784.216	177.787	207.442	202.16	Sfxn3
ENSMUSG00000025213	-1.18449	0.0102407	0.0306211	40.0448	33.0912	25.2131	14.1233	15.6889	13.6692	Kazald1
ENSMUSG00000025225	-1.37108	0.00322603	0.0115327	4422.09	4163.81	4991.33	3009.09	636.273	1600.01	Nfkb2
ENSMUSG00000025237	-1.00434	0.0053237	0.0176083	459.943	502.04	537.301	127.109	336.44	287.053	Parp6
ENSMUSG00000025241	-1.2512	0.000676376	0.00296228	496.556	425.458	494.699	158.679	118.538	313.672	Fyco1
ENSMUSG00000025246	1.07476	2.23e-06	1.76e-05	1145.28	918.043	1066.78	2459.94	2437.01	1698.58	Tbl1x
ENSMUSG00000025255	8.13354	3.12e-10	4.87e-09	0	0	0	36.5543	40.0939	74.1013	Zfhx4
ENSMUSG00000025268	1.92693	2.09e-10	3.34e-09	114.414	86.037	73.0312	419.544	362.588	255.398	Maged2
ENSMUSG00000025270	-3.57746	2.15e-08	2.5e-07	129.287	118.183	311.252	5.81546	34.8643	9.3526	Alas2
ENSMUSG00000025279	-1.85444	5.48e-09	7.05e-08	2903.82	2977.26	1944.02	787.58	453.235	917.993	Dnase1l3
ENSMUSG00000025323	1.18632	1.3e-07	1.3e-06	163.612	139.928	155.626	358.897	395.709	293.528	Sp4
ENSMUSG00000025324	2.90168	1.34e-06	1.1e-05	16.0179	15.1274	16.519	209.357	34.8643	109.353	Atp10a
ENSMUSG00000025330	-1.94775	6.13e-13	1.41e-11	351.25	329.966	361.678	71.4471	78.4446	117.987	Padi4
ENSMUSG00000025351	4.3981	2.34e-10	3.71e-09	11.4414	6.61823	4.34709	265.85	160.376	39.5687	Cd63
ENSMUSG00000025359	2.02029	3.26e-07	3.05e-06	40.0448	49.164	33.0379	239.265	151.659	104.317	Pmel
ENSMUSG00000025372	1.40179	5.63e-07	4.99e-06	114.414	135.201	150.409	319.851	277.171	457.558	Baiap2
ENSMUSG00000025377	-1.15615	7.18e-05	0.000407312	218.53	235.42	264.303	73.9395	118.538	130.936	Tepsin
ENSMUSG00000025427	-5.92244	6.5e-06	4.7e-05	21.7386	21.7456	22.6049	0.830781	0	0	Rnf165
ENSMUSG00000025464	1.1992	4.92e-05	0.000289477	91.531	79.4188	52.1651	186.095	162.119	161.152	Paox
ENSMUSG00000025466	1.57984	0.00140851	0.00565267	9.1531	12.291	15.6495	42.3698	24.405	43.1658	Fuom
ENSMUSG00000025473	-1.65253	0.0115766	0.0338936	20.5945	26.4729	20.866	6.64624	1.74321	11.5109	Adam8
ENSMUSG00000025480	-8.5741	4.08e-12	8.38e-11	68.6482	78.4733	66.0758	0	0	0	Syce1
ENSMUSG00000025492	-4.9724	4.85e-13	1.13e-11	70.9365	64.2914	84.3336	3.32312	5.22964	0	Ifitm3
ENSMUSG00000025497	4.13777	0.000570488	0.00256335	0	3.78185	0	29.9081	5.22964	31.6549	Cdhr5
ENSMUSG00000025500	-1.7057	5.82e-05	0.000336488	41.1889	58.6186	47.818	14.1233	12.2025	17.9858	Lmntd2
ENSMUSG00000025505	-1.50544	2.89e-05	0.000178216	281.458	267.566	215.616	117.971	45.3235	101.44	Tmem80
ENSMUSG00000025558	1.38843	3.27e-06	2.5e-05	389.007	349.821	418.19	875.643	719.947	1428.79	Dock9
ENSMUSG00000025584	-1.47455	2.84e-07	2.69e-06	530.88	445.312	459.923	215.172	188.267	115.109	Pde8a
ENSMUSG00000025646	-1.27988	0.00083	0.00356256	45.7655	57.6732	49.5569	18.2772	26.1482	20.1441	Atrip
ENSMUSG00000025647	-1.48722	2.59e-10	4.08e-09	20333.6	20947.6	20219.2	8712.4	7940.33	5287.1	Shisa5
ENSMUSG00000025648	-2.34997	1.32e-20	6.7e-19	320.358	369.676	369.503	73.9395	50.5532	79.1374	Pfkfb4
ENSMUSG00000025701	4.67891	6.07e-06	4.42e-05	1.14414	4.72731	0	107.171	24.405	17.9858	Alox5
ENSMUSG00000025702	4.38186	6.54e-24	4.15e-22	11.4414	12.291	14.7801	207.695	411.398	192.807	March8
ENSMUSG00000025723	-1.17654	0.00964507	0.0291538	44.6213	39.7094	26.952	13.2925	19.1753	17.2663	Nmb
ENSMUSG00000025739	-1.85477	4.68e-07	4.22e-06	117.846	113.455	95.6361	43.2006	22.6618	23.0218	Gng13
ENSMUSG00000025743	-2.15057	0.00190009	0.00734907	21.7386	20.8002	47.818	10.8001	6.97285	2.87772	Sdc3
ENSMUSG00000025754	-4.41554	3.21e-12	6.71e-11	126.999	95.4916	139.976	3.32312	15.6889	1.43886	Agbl1
ENSMUSG00000025757	1.50917	6.55e-09	8.34e-08	298.62	292.148	390.369	1157.28	716.46	916.555	Hspa4l
ENSMUSG00000025779	-1.35074	1.99e-05	0.000127825	106.405	130.474	87.8113	38.2159	40.0939	48.2018	Ly96
ENSMUSG00000025789	5.0248	3.35e-05	0.000204208	2.28827	0	0	26.585	13.9457	23.7412	St8sia2
ENSMUSG00000025791	1.50326	2.13e-06	1.68e-05	511.429	421.676	409.496	1377.43	1670	761.877	Pgm2
ENSMUSG00000025804	-1.25314	0.0141552	0.0401221	243.701	214.62	262.564	166.156	27.8914	105.037	Ccr1
ENSMUSG00000025812	5.89635	0.0064059	0.0205903	1.14414	0.945462	0	82.2473	0	38.8493	Pard3
ENSMUSG00000025821	1.32934	7.04e-10	1.04e-08	327.223	262.838	325.163	868.166	780.959	651.085	Zfp282
ENSMUSG00000025855	2.76153	0.000481901	0.0022009	4.57655	5.67277	1.73884	33.2312	38.3507	10.072	Prkar1b
ENSMUSG00000025856	6.05959	7.03e-16	2.26e-14	1.14414	1.89092	4.34709	296.589	71.4717	139.57	Pdgfa
ENSMUSG00000025875	-2.87402	1.35e-14	3.75e-13	207.089	242.984	201.705	22.4311	50.5532	20.8635	Tspan17
ENSMUSG00000025876	-4.24503	1.46e-07	1.45e-06	36.6124	47.2731	26.0826	0	3.48643	2.87772	Unc5a
ENSMUSG00000025889	-5.03661	8.82e-08	9.12e-07	27.4593	30.2548	66.0758	0	1.74321	2.15829	Snca
ENSMUSG00000025912	-3.54883	6.09e-10	9.11e-09	57.2069	66.1823	42.6015	7.47703	3.48643	2.87772	Mybl1
ENSMUSG00000025938	1.73876	9.1e-13	2.03e-11	69.7924	58.6186	62.5981	218.495	188.267	226.621	Slco5a1
ENSMUSG00000025959	-1.26282	1.54e-07	1.52e-06	292.899	270.402	292.125	95.5398	144.687	120.145	Klf7
ENSMUSG00000025969	1.4249	3.64e-06	2.75e-05	343.241	375.348	660.758	1438.91	1044.18	1221.59	Nrp2
ENSMUSG00000025979	1.03066	0.00270223	0.00996045	783.734	803.642	683.363	863.181	2231.31	1548.93	Mob4
ENSMUSG00000025986	1.72426	2.67e-06	2.07e-05	117.846	77.5279	112.155	509.269	238.82	264.75	Slc39a10
ENSMUSG00000026003	1.09107	1.51e-05	9.99e-05	1030.87	1069.32	1017.22	2117.66	2891.99	1638.14	Acadl
ENSMUSG00000026009	1.45303	1.08e-05	7.4e-05	78.9455	91.7098	44.3404	181.941	224.874	182.016	Icos
ENSMUSG00000026011	1.83516	4.56e-05	0.000270411	1827.19	2146.2	2443.07	3033.18	12912	6954.74	Ctla4
ENSMUSG00000026012	-5.762	1.06e-09	1.52e-08	41.1889	51.0549	62.5981	0	1.74321	1.43886	Cd28
ENSMUSG00000026014	-1.20344	0.000195297	0.000994834	660.167	574.841	647.717	383.821	162.119	266.909	Raph1
ENSMUSG00000026018	2.17943	0.00215704	0.00819641	17.1621	16.0728	17.3884	24.9234	172.578	35.2521	Ica1l
ENSMUSG00000026024	-1.11166	3.86e-06	2.9e-05	1515.98	1231.94	1662.33	794.226	522.964	718.711	Als2
ENSMUSG00000026034	-1.23188	0.000142182	0.000753034	6246.99	7073.94	6574.54	1895.84	2290.58	4281.33	Clk1
ENSMUSG00000026039	1.6199	1.83e-08	2.15e-07	73.2248	61.455	57.3816	241.757	155.146	188.491	Sgol2a
ENSMUSG00000026047	-1.93538	0.000999623	0.00419081	72.0806	66.1823	79.1171	37.3851	5.22964	12.2303	Kdelc1
ENSMUSG00000026080	-4.55862	1.83e-21	9.85e-20	149.882	128.583	129.543	9.13859	0	5.75544	Chst10
ENSMUSG00000026088	-1.24256	0.000136325	0.000724892	155.603	172.074	140.846	85.5704	40.0939	68.3459	Mitd1
ENSMUSG00000026094	-1.35602	3.83e-06	2.88e-05	7301.88	7089.07	7616.98	1826.06	2865.84	3905.07	Stk17b
ENSMUSG00000026110	-1.39014	1.2e-06	9.95e-06	552.618	542.695	652.933	265.019	141.2	255.398	Mgat4a
ENSMUSG00000026117	4.07798	1.89e-17	7.17e-16	12.5855	9.45462	6.95535	224.311	163.862	95.6843	Zap70
ENSMUSG00000026131	1.98912	2.39e-05	0.000150488	159.035	153.165	233.874	621.424	299.833	1243.9	Dst
ENSMUSG00000026135	-1.04852	0.000238268	0.00118787	623.555	513.386	702.49	296.589	205.699	382.018	Zfp142
ENSMUSG00000026153	4.97578	3.38e-05	0.000206089	0	0.945462	0.869419	24.0926	22.6618	14.3886	Fam135a
ENSMUSG00000026158	-6.78657	1.34e-07	1.35e-06	49.1979	45.3822	26.0826	0.830781	0	0	Ogfrl1
ENSMUSG00000026167	-1.22734	0.00554923	0.018253	361.547	388.585	292.994	264.188	85.4174	93.526	Wnt10a
ENSMUSG00000026189	-1.71322	4.08e-07	3.72e-06	100.684	82.2552	85.203	29.9081	19.1753	30.2161	Pecr
ENSMUSG00000026204	-2.5947	0.00260054	0.00963088	19.4503	14.1819	18.2578	1.66156	0	5.75544	Ptprn
ENSMUSG00000026207	7.17793	4.5e-08	4.91e-07	0	0	0	29.9081	26.1482	22.3023	Speg
ENSMUSG00000026222	-1.51077	1.4e-16	4.85e-15	2732.2	2623.66	2750.84	990.29	794.905	1053.25	Sp100
ENSMUSG00000026248	1.13164	3.52e-09	4.66e-08	455.367	444.367	406.888	982.813	1063.36	820.151	Mrpl44
ENSMUSG00000026305	-2.12746	7.97e-17	2.84e-15	2006.82	1834.2	2336.13	437.821	360.845	610.077	Lrrfip1
ENSMUSG00000026313	-1.09423	7.64e-08	8.01e-07	623.555	572.004	513.826	233.449	271.941	294.967	Hdac4
ENSMUSG00000026317	-8.35364	1.61e-11	3.03e-10	147.594	129.528	79.9865	0.830781	0	0	Cln8
ENSMUSG00000026333	2.72875	1.46e-10	2.39e-09	69.7924	85.0916	92.1584	319.851	385.25	931.663	Gin1
ENSMUSG00000026342	1.41413	0.000571691	0.00256789	52.6303	46.3276	39.9933	103.017	193.497	77.6985	Slc35f5
ENSMUSG00000026357	-1.36364	0.0111174	0.0327554	147.594	158.838	121.719	94.709	13.9457	54.6767	Rgs18
ENSMUSG00000026358	-3.28146	8.37e-08	8.67e-07	792.887	833.897	903.326	13.2925	95.8767	151.08	Rgs1
ENSMUSG00000026360	-1.00792	0.0102923	0.0307478	4557.1	5032.69	4312.32	1006.91	2689.78	3217.29	Rgs2
ENSMUSG00000026383	4.68001	7.53e-33	8.81e-31	8.00896	12.291	6.08593	257.542	195.24	220.146	Epb41l5
ENSMUSG00000026398	4.01053	1.74e-08	2.07e-07	5.72069	6.61823	6.08593	160.341	20.9186	113.67	Nr5a2
ENSMUSG00000026399	-1.17319	0.000156303	0.000818717	2798.56	2773.98	2615.21	1074.2	787.932	1763.32	Cd55
ENSMUSG00000026411	1.63234	0.000457343	0.00210969	466.808	505.822	342.551	776.78	2531.14	774.107	Tmem9
ENSMUSG00000026415	-1.91091	0.00251644	0.00934537	106.405	160.728	112.155	27.4158	5.22964	65.4682	Fcamr
ENSMUSG00000026417	2.50299	7.2e-22	4.03e-20	495.411	487.858	640.762	3769.25	2248.74	3186.36	Pigr
ENSMUSG00000026430	-1.44224	9.37e-11	1.56e-09	1321.48	1272.59	1294.56	374.682	474.154	581.3	Rassf5
ENSMUSG00000026447	-1.34201	0.00354574	0.0124831	3975.88	3850.87	5098.27	1630.82	627.557	2836	Pik3c2b
ENSMUSG00000026458	-3.91254	8.32e-14	2.11e-12	88.0986	98.328	62.5981	7.47703	6.97285	2.87772	Ppfia4
ENSMUSG00000026473	1.89583	3.94e-10	6.04e-09	1283.72	1234.77	1291.09	4752.9	6498.7	2930.96	Glul
ENSMUSG00000026475	1.99964	0.0181962	0.0492419	27.4593	34.0366	38.2544	48.1853	338.183	15.8275	Rgs16
ENSMUSG00000026482	3.29693	1.33e-42	2.81e-40	82.3779	76.5824	93.8972	1003.58	732.149	749.647	Rgl1
ENSMUSG00000026483	3.54988	1.07e-30	1.09e-28	36.6124	42.5458	43.4709	451.114	634.529	359.715	Fam129a
ENSMUSG00000026484	1.06634	2.18e-07	2.1e-06	634.996	617.386	612.071	1227.06	1575.86	1107.92	Rnf2
ENSMUSG00000026489	-1.08255	0.000475468	0.00217599	2058.3	1979.8	2154.42	639.701	866.377	1415.84	Coq8a
ENSMUSG00000026490	3.63884	6.54e-07	5.73e-06	8.00896	0.945462	3.47767	81.4165	33.121	34.5327	Cdc42bpa
ENSMUSG00000026500	-1.03044	0.00199883	0.00767754	213.954	225.965	213.008	62.3085	139.457	120.864	Cox20
ENSMUSG00000026502	1.00898	0.00158299	0.0062606	347.818	240.147	285.169	479.36	843.715	438.853	Desi2
ENSMUSG00000026509	-1.80309	1.97e-15	6.11e-14	1074.34	935.062	1375.42	319.02	357.359	296.405	Capn2
ENSMUSG00000026519	-1.30245	3.19e-11	5.72e-10	727.671	715.714	715.532	286.619	341.67	252.52	Tmem63a
ENSMUSG00000026547	-1.25475	1.01e-05	6.98e-05	4293.95	4417.2	6546.72	2494.83	1520.08	2374.84	Tagln2
ENSMUSG00000026548	-2.59446	8.37e-20	3.97e-18	191.071	230.693	248.654	44.0314	33.121	33.0938	Slamf9
ENSMUSG00000026556	1.90858	1.56e-08	1.87e-07	56.0627	31.2002	34.7767	180.279	127.255	145.325	Vangl2
ENSMUSG00000026558	1.30791	1.24e-13	3.05e-12	942.769	948.298	1101.55	2734.93	2393.43	2282.03	Uck2
ENSMUSG00000026581	-1.63611	4.55e-07	4.12e-06	2723.05	2706.86	2945.59	1315.96	543.882	830.223	Sell
ENSMUSG00000026600	-1.98462	2.99e-07	2.8e-06	272.305	231.638	279.953	88.0627	27.8914	77.6985	Soat1
ENSMUSG00000026604	1.22073	3.2e-11	5.73e-10	1481.66	1340.66	1267.61	3009.92	2876.3	3639.6	Ptpn14
ENSMUSG00000026616	-6.05323	6.31e-32	7.02e-30	346.674	312.948	210.399	7.47703	1.74321	2.87772	Cr2
ENSMUSG00000026617	-1.01703	0.000447773	0.00207272	275.737	294.039	318.207	201.049	116.795	118.706	Bpnt1
ENSMUSG00000026628	-3.75706	3.52e-19	1.59e-17	14673.6	14863.6	15869.5	432.006	1575.86	1353.25	Atf3
ENSMUSG00000026646	1.20533	6.09e-10	9.11e-09	135.008	149.383	138.238	323.174	315.521	335.255	Suv39h2
ENSMUSG00000026649	1.26464	0.00146967	0.00586286	35.4683	25.5275	20.866	68.9548	80.1878	48.2018	Cfap126
ENSMUSG00000026664	-1.07074	1.22e-07	1.23e-06	536.6	493.531	458.184	255.88	249.279	205.038	Phyh
ENSMUSG00000026669	1.05659	0.00472775	0.0159175	305.485	297.82	258.217	792.565	287.63	706.481	Mcm10
ENSMUSG00000026670	-1.91718	2.68e-12	5.68e-11	702.5	733.678	825.078	264.188	139.457	190.649	Uap1
ENSMUSG00000026679	-2.51831	0.0118418	0.034496	11.4414	14.1819	26.0826	0.830781	0	7.19431	Enkur
ENSMUSG00000026688	-1.83976	0.00497086	0.0166186	27.4593	15.1274	16.519	4.1539	6.97285	5.75544	Mgst3
ENSMUSG00000026715	1.52915	0.000193096	0.00098626	377.565	422.621	224.31	1443.07	500.302	1008.64	Serpinc1
ENSMUSG00000026725	-7.03822	1.05e-07	1.07e-06	25.171	29.3093	19.1272	0	0	0	Tnn
ENSMUSG00000026726	-2.75488	8.2e-06	5.79e-05	27.4593	34.0366	62.5981	8.30781	6.97285	3.59715	Cubn
ENSMUSG00000026728	-3.52581	1.02e-13	2.53e-12	11563.8	11980.9	20461.8	1073.37	2217.37	534.537	Vim
ENSMUSG00000026729	-2.48233	3.3e-06	2.52e-05	88.0986	49.164	92.1584	9.13859	6.97285	23.0218	4930562F07Rik
ENSMUSG00000026749	-1.66679	5.43e-16	1.77e-14	329.511	304.439	301.688	99.6937	97.6199	97.1231	Nek6
ENSMUSG00000026768	-8.28942	4.12e-16	1.36e-14	203.656	188.147	206.052	0.830781	0	0.719431	Itga8
ENSMUSG00000026770	3.87204	5.79e-31	5.99e-29	18.3062	13.2365	14.7801	260.865	217.902	194.246	Il2ra
ENSMUSG00000026796	-2.65633	7.72e-05	0.000434473	27.4593	19.8547	28.6908	4.1539	6.97285	2.15829	Fam129b
ENSMUSG00000026797	3.22681	8.8e-11	1.48e-09	97.2517	95.4916	99.9832	705.333	1692.66	347.485	Stxbp1
ENSMUSG00000026821	-2.04191	3.56e-06	2.7e-05	893.571	942.625	1367.6	113.817	238.82	424.464	Ralgds
ENSMUSG00000026822	-8.14048	1.78e-10	2.88e-09	51.4862	69.9642	36.5156	0	0	0	Lcn2
ENSMUSG00000026826	2.95753	2.68e-08	3.06e-07	89.2427	90.7643	99.9832	333.143	374.791	1464.76	Nr4a2
ENSMUSG00000026832	-1.32281	0.0020771	0.00794612	4908.35	5127.24	5679.04	991.121	3674.69	1621.6	Cytip
ENSMUSG00000026841	2.83684	0.000695636	0.00303441	8.00896	4.72731	7.82477	106.34	29.6346	10.072	Fibcd1
ENSMUSG00000026843	1.77966	1.99e-10	3.19e-09	441.637	388.585	379.936	1354.17	1844.32	961.159	Fubp3
ENSMUSG00000026848	-1.18016	7.99e-06	5.67e-05	622.411	658.041	687.71	213.511	273.684	379.859	Tor1b
ENSMUSG00000026853	-1.26523	3.5e-13	8.25e-12	537.744	538.913	547.734	236.772	221.388	217.268	Crat
ENSMUSG00000026864	-1.2611	5.46e-07	4.87e-06	50771.1	51571.2	43723.9	16471.9	27107	17370.7	Hspa5
ENSMUSG00000026875	-1.60328	3.83e-12	7.9e-11	716.23	771.497	835.511	197.726	268.455	299.283	Traf1
ENSMUSG00000026879	-3.10192	9.98e-22	5.48e-20	792.887	770.551	545.995	96.3706	101.106	51.0796	Gsn
ENSMUSG00000026883	-1.40719	2.6e-06	2.03e-05	255.143	259.056	246.046	126.279	61.0124	94.9648	Dab2ip
ENSMUSG00000026893	2.52377	4.26e-05	0.000254106	4.57655	3.78185	6.08593	35.7236	24.405	23.0218	Gca
ENSMUSG00000026921	2.01053	0.00228766	0.00861569	10.2972	4.72731	9.56361	55.6623	24.405	17.9858	Egfl7
ENSMUSG00000026933	-1.58383	2.58e-08	2.96e-07	1320.33	1135.5	1525.83	372.19	343.413	608.638	Camsap1
ENSMUSG00000026939	-1.31685	0.000157507	0.000824703	86.9544	119.128	97.3749	45.6929	50.5532	28.0578	Tmem141
ENSMUSG00000026944	-1.49533	2.4e-07	2.29e-06	903.868	758.26	1031.13	378.836	205.699	365.471	Abca2
ENSMUSG00000026958	-1.21343	0.00211644	0.00807115	251.71	279.857	345.159	83.0781	87.1606	205.038	Dpp7
ENSMUSG00000026970	1.04174	0.000837588	0.00359398	1432.46	1407.79	1363.25	2322.03	4307.48	2030.95	Rbms1
ENSMUSG00000026979	-2.26308	4.87e-10	7.37e-09	1983.93	1841.76	2162.24	509.269	196.983	535.976	Psd4
ENSMUSG00000026980	1.66231	1.9e-08	2.23e-07	149.882	155.056	154.757	640.532	488.1	327.341	Ly75
ENSMUSG00000027030	4.9151	2.21e-07	2.13e-06	5.72069	0	0.869419	114.648	22.6618	47.4824	Stk39
ENSMUSG00000027073	-4.06356	4.06e-11	7.21e-10	45.7655	56.7277	60.8593	4.1539	5.22964	1.43886	Prg2
ENSMUSG00000027074	1.07858	8.18e-06	5.79e-05	821.49	740.296	541.648	1478.79	1710.09	1254.69	Slc43a3
ENSMUSG00000027075	-2.26571	0.00031747	0.00153732	91.531	104.001	87.8113	34.8928	20.9186	3.59715	Slc43a1
ENSMUSG00000027171	1.16008	0.000373934	0.00177133	128.143	115.346	178.231	412.898	313.778	217.268	Prrg4
ENSMUSG00000027188	7.63287	0.000688659	0.00300818	0	0.945462	0	177.787	29.6346	1.43886	Pamr1
ENSMUSG00000027195	1.02345	8.12e-05	0.000453845	700.212	705.314	724.226	1463	1853.04	1019.43	Hsd17b12
ENSMUSG00000027199	5.20256	0.000181487	0.000934845	0	0	2.60826	82.2473	3.48643	15.8275	Gatm
ENSMUSG00000027210	9.84521	2.58e-16	8.75e-15	0	0.945462	0	312.374	320.751	335.255	Meis2
ENSMUSG00000027221	-9.43467	3.39e-14	9.12e-13	106.405	100.219	179.97	0	0	0	Chst1
ENSMUSG00000027227	1.55136	0.00144698	0.00578966	57.2069	67.1278	56.5122	152.864	306.805	74.8208	Sord
ENSMUSG00000027246	-2.79868	1.18e-05	7.99e-05	64.0717	69.0187	51.2957	7.47703	0	16.5469	Ell3
ENSMUSG00000027293	-1.16509	6.64e-13	1.52e-11	1760.83	1595.94	1866.64	742.718	807.107	781.302	Ehd4
ENSMUSG00000027297	-1.62508	0.00463287	0.0156494	41.1889	38.7639	19.9966	8.30781	6.97285	15.8275	Ltk
ENSMUSG00000027298	4.50639	2.23e-16	7.62e-15	10.2972	5.67277	9.56361	245.911	252.766	81.2957	Tyro3
ENSMUSG00000027309	-1.0871	0.000722703	0.00314043	232.26	213.674	313.86	112.986	81.931	158.994	4930402H24Rik
ENSMUSG00000027331	1.12924	0.00272733	0.0100253	421.042	448.149	255.609	770.964	1204.56	488.493	Knstrn
ENSMUSG00000027346	-1.06332	0.00512328	0.0170512	2699.02	2701.18	3723.72	1466.33	733.893	2161.17	Gpcpd1
ENSMUSG00000027347	-1.84975	5.64e-08	6.06e-07	1631.54	1636.59	1922.28	412.898	292.86	729.503	Rasgrp1
ENSMUSG00000027351	5.27492	2.33e-40	4.32e-38	16.0179	17.0183	8.69419	463.576	739.122	402.162	Spred1
ENSMUSG00000027367	1.02875	2.38e-05	0.000149795	1160.16	1098.63	1071.12	2278.83	2850.15	1670.52	Stard7
ENSMUSG00000027378	3.00186	5.99e-15	1.73e-13	14.8738	15.1274	10.433	111.325	125.511	87.0511	Nphp1
ENSMUSG00000027380	2.3306	0.00322649	0.0115327	30.8917	27.4184	37.385	120.463	348.643	15.108	Acoxl
ENSMUSG00000027387	-1.26968	0.00788108	0.0245451	83.522	124.801	143.454	39.0467	22.6618	81.2957	Zc3h8
ENSMUSG00000027394	-1.08345	0.00351882	0.0124145	115.558	113.455	139.976	68.9548	74.9581	33.0938	Ttl
ENSMUSG00000027422	-1.98665	1.54e-13	3.77e-12	3576.57	3456.61	4953.08	1058.41	737.379	1223.75	Rrbp1
ENSMUSG00000027439	1.03093	1.89e-07	1.84e-06	191.071	161.674	175.623	346.436	388.736	346.046	Gzf1
ENSMUSG00000027447	-1.09221	7.7e-07	6.66e-06	2461.04	2922.42	2469.15	1371.62	1359.71	955.404	Cst3
ENSMUSG00000027452	-1.40697	4.57e-08	4.97e-07	1226.51	1165.75	1285	365.543	399.196	618.71	Acss1
ENSMUSG00000027487	-2.1191	1.83e-08	2.15e-07	384.43	433.967	386.891	113.817	40.0939	118.706	Cdk5rap1
ENSMUSG00000027495	-1.68	1.29e-05	8.71e-05	178.485	188.147	154.757	33.2312	88.9038	45.3241	Fam210b
ENSMUSG00000027508	-2.73328	1.25e-09	1.79e-08	175.053	147.492	374.719	47.3545	31.3778	25.8995	Pag1
ENSMUSG00000027510	1.27191	4.55e-08	4.96e-07	1486.23	1508.96	1351.08	3406.2	4389.41	2705.78	Rbm38
ENSMUSG00000027533	2.90986	1.66e-06	1.34e-05	9.1531	3.78185	3.47767	53.17	29.6346	35.9715	Fabp5
ENSMUSG00000027546	-3.59493	3.75e-14	1e-12	305.485	296.875	334.726	38.2159	33.121	7.91374	Atp9a
ENSMUSG00000027562	2.27793	0.00103911	0.00433593	17.1621	15.1274	43.4709	255.88	69.7285	42.4464	Car2
ENSMUSG00000027579	-2.67158	0.000891148	0.00379328	30.8917	26.4729	13.9107	7.47703	1.74321	1.43886	Srms
ENSMUSG00000027580	-2.06156	9.28e-07	7.87e-06	3890.07	3192.82	5160	1345.86	407.912	1174.83	Helz2
ENSMUSG00000027582	-1.28022	0.000178774	0.000923364	913.021	780.006	1158.07	437.821	219.645	511.515	Zgpat
ENSMUSG00000027596	-5.01343	1.78e-05	0.000115638	24.0269	22.6911	19.9966	0	3.48643	0	a
ENSMUSG00000027603	2.95742	0.00221229	0.00837441	4.57655	4.72731	0	44.0314	12.2025	13.6692	Ggt7
ENSMUSG00000027605	3.0697	2.42e-19	1.11e-17	33.18	47.2731	31.2991	293.266	420.114	230.218	Acss2
ENSMUSG00000027636	-2.60613	5.82e-07	5.15e-06	53.7744	64.2914	47.818	10.8001	1.74321	12.2303	Sla2
ENSMUSG00000027646	3.3301	1.72e-07	1.69e-06	9.1531	16.0728	3.47767	132.094	116.795	39.5687	Src
ENSMUSG00000027669	3.62996	2.94e-08	3.34e-07	9.1531	8.50916	16.519	277.481	99.3631	48.2018	Gnb4
ENSMUSG00000027678	-1.44792	7.44e-07	6.46e-06	2364.93	2094.2	3058.62	863.181	655.448	1232.38	Ncoa3
ENSMUSG00000027692	4.60645	4.74e-31	4.94e-29	4.57655	8.50916	9.56361	204.372	181.294	178.419	Tnik
ENSMUSG00000027698	1.30489	9.89e-05	0.000545144	108.693	100.219	121.719	322.343	334.697	163.311	Nceh1
ENSMUSG00000027699	1.05366	2.61e-05	0.00016251	186.494	148.437	140.846	374.682	261.482	345.327	Ect2
ENSMUSG00000027715	1.34084	4.52e-07	4.09e-06	710.509	675.06	480.789	1985.57	1471.27	1267.64	Ccna2
ENSMUSG00000027739	-1.35292	6.5e-08	6.9e-07	521.727	519.058	477.311	144.556	238.82	214.39	Rab33b
ENSMUSG00000027752	1.49092	2.08e-08	2.43e-07	985.102	1169.54	862.463	2331.17	3767.08	2387.79	Exosc8
ENSMUSG00000027790	7.26461	6.2e-11	1.07e-09	0	0.945462	0.869419	61.4778	134.227	104.317	Sis
ENSMUSG00000027799	-11.1517	2.74e-20	1.36e-18	405.025	363.057	504.263	0	0	0	Nbea
ENSMUSG00000027803	6.47562	3.11e-24	2.03e-22	2.28827	0.945462	4.34709	326.497	195.24	166.188	Wwtr1
ENSMUSG00000027805	3.36488	2.02e-28	1.77e-26	62.9275	58.6186	64.337	532.53	887.295	501.443	Pfn2
ENSMUSG00000027829	-1.34955	0.000111222	0.000606052	4700.12	4824.69	4695.73	1158.94	1478.24	2940.31	Ccnl1
ENSMUSG00000027848	3.87513	3.13e-24	2.03e-22	178.485	175.856	112.155	3181.89	1195.84	2456.14	Olfml3
ENSMUSG00000027864	5.94704	2.26e-05	0.000143485	0	0	0.869419	30.7389	26.1482	8.63317	Ptgfrn
ENSMUSG00000027868	7.03674	7.17e-07	6.24e-06	0	0	0	37.3851	8.71606	23.7412	Tbx15
ENSMUSG00000027878	-1.13081	0.000339601	0.00163204	1781.42	1478.7	2390.03	993.614	547.369	1034.54	Notch2
ENSMUSG00000027883	1.14805	0.00502427	0.0167761	82.3779	66.1823	33.9073	178.618	122.025	101.44	Gpsm2
ENSMUSG00000027901	-1.46339	1.23e-10	2.03e-09	464.52	458.549	401.671	136.248	151.659	190.649	Dennd2d
ENSMUSG00000027939	-1.16513	0.00114553	0.00469912	76.6572	51.0549	82.5948	30.7389	31.3778	31.6549	Nup210l
ENSMUSG00000027947	1.36412	0.00371107	0.0129693	898.148	815.933	1001.57	1218.76	4436.48	1341.02	Il6ra
ENSMUSG00000027955	5.65737	8.47e-33	9.82e-31	12.5855	6.61823	4.34709	240.926	489.843	425.903	Fam198b
ENSMUSG00000027962	9.27187	6.07e-66	4.76e-63	1.14414	6.61823	2.60826	1762.92	3001.81	1822.32	Vcam1
ENSMUSG00000027985	-1.66146	0.000504181	0.00229248	77.8013	81.3097	74.77	11.6309	20.9186	40.2881	Lef1
ENSMUSG00000027994	-1.17256	0.0161327	0.0446638	43.4772	61.455	49.5569	37.3851	13.9457	15.8275	Mcub
ENSMUSG00000028019	3.53082	8.47e-09	1.06e-07	4.57655	6.61823	3.47767	84.7396	48.81	35.2521	Pdgfc
ENSMUSG00000028041	-3.85459	1.42e-11	2.7e-10	60.6393	57.6732	94.7666	6.64624	6.97285	2.15829	Adam15
ENSMUSG00000028042	-2.88596	4.27e-17	1.55e-15	742.545	707.205	898.979	149.541	55.7828	107.915	Zbtb7b
ENSMUSG00000028063	-2.33485	2.25e-07	2.16e-06	2427.86	2405.25	3904.56	243.419	543.882	943.893	Lmna
ENSMUSG00000028064	-2.98723	1.81e-05	0.000117292	49.1979	65.2369	77.3783	17.4464	0	5.03601	Sema4a
ENSMUSG00000028068	1.53328	0.000463043	0.00212789	187.638	177.747	140.846	814.165	223.131	423.745	Iqgap3
ENSMUSG00000028073	-4.08816	3.32e-24	2.15e-22	653.302	628.732	798.996	44.0314	64.4989	17.9858	Pear1
ENSMUSG00000028076	-2.01502	4.75e-07	4.29e-06	311.205	328.075	189.533	103.848	40.0939	58.2739	Cd1d1
ENSMUSG00000028078	-2.98283	1.12e-07	1.14e-06	120.134	129.528	133.021	26.585	19.1753	3.59715	Dclk2
ENSMUSG00000028093	1.30931	5.43e-07	4.85e-06	256.287	267.566	265.173	828.288	468.924	653.243	Acp6
ENSMUSG00000028127	1.46928	4.15e-08	4.57e-07	217.386	202.329	233.874	795.888	461.951	548.206	Abcd3
ENSMUSG00000028152	4.22581	1.93e-33	2.38e-31	20.5945	13.2365	24.3437	440.314	376.534	274.103	Tspan5
ENSMUSG00000028158	1.54297	3.16e-07	2.96e-06	90.3868	75.6369	80.8559	257.542	298.089	166.908	Mttp
ENSMUSG00000028163	1.79833	1.41e-16	4.88e-15	3469.02	3137.04	3954.99	15012.2	10916	10803.7	Nfkb1
ENSMUSG00000028173	1.97572	3.05e-22	1.73e-20	430.196	401.821	444.273	1989.72	1589.81	1439.58	Wls
ENSMUSG00000028179	3.28799	4.19e-06	3.12e-05	3.43241	3.78185	4.34709	39.8775	59.2692	16.5469	Cth
ENSMUSG00000028184	1.45618	0.00536209	0.0177222	26.3152	22.6911	46.0792	108.832	34.8643	115.109	Adgrl2
ENSMUSG00000028207	-1.7357	0.000760269	0.00328653	65.2158	53.8913	38.2544	9.96937	10.4593	25.1801	Asph
ENSMUSG00000028214	-1.38447	0.000113993	0.000619228	4519.34	4670.58	4386.22	913.859	2611.33	1679.87	Gem
ENSMUSG00000028218	1.09805	0.00111719	0.00460539	97.2517	108.728	59.1205	163.664	245.793	160.433	Fam92a
ENSMUSG00000028221	1.83582	1.53e-11	2.9e-10	74.3689	82.2552	86.0725	320.681	332.954	217.268	Tmem55a
ENSMUSG00000028223	1.39853	7.56e-13	1.7e-11	226.539	240.147	207.791	599.824	651.962	529.501	Decr1
ENSMUSG00000028266	2.70548	3.1e-12	6.49e-11	432.484	440.585	270.389	1816.09	3998.93	1646.06	Lmo4
ENSMUSG00000028270	1.87272	0.00118752	0.00484899	623.555	624.95	898.11	5559.58	857.661	1442.46	Gbp2
ENSMUSG00000028278	1.73241	0.00127394	0.00517021	11.4414	8.50916	16.519	37.3851	61.0124	25.8995	Rragd
ENSMUSG00000028293	1.448	2.04e-13	4.95e-12	167.044	204.22	172.145	509.269	512.505	463.313	Slc35a1
ENSMUSG00000028347	1.24637	5.01e-05	0.000294354	203.656	176.801	225.179	673.763	346.899	412.953	Tmeff1
ENSMUSG00000028354	6.83052	2.13e-21	1.12e-19	2.28827	3.78185	0	129.602	263.225	278.42	Fmn2
ENSMUSG00000028362	-5.49273	6.41e-24	4.09e-22	288.323	294.984	328.64	14.9541	1.74321	2.15829	Tnfsf8
ENSMUSG00000028378	-1.01454	1.72e-05	0.000112721	287.178	294.039	222.571	142.894	135.971	119.425	Ptgr1
ENSMUSG00000028394	1.32415	1.81e-07	1.77e-06	554.907	603.205	474.703	1223.74	1774.59	1095.69	Pole3
ENSMUSG00000028403	1.45197	9.96e-09	1.23e-07	336.376	268.511	312.121	1077.52	739.122	689.214	Zdhhc21
ENSMUSG00000028412	1.10151	1.22e-05	8.24e-05	1050.32	868.879	1009.4	1686.48	2761.25	1842.46	Slc44a1
ENSMUSG00000028413	1.33111	0.000184697	0.00094918	947.346	931.28	1031.13	2213.2	3746.16	1367.64	B4galt1
ENSMUSG00000028434	-4.04156	3.32e-06	2.54e-05	36.6124	24.582	18.2578	2.49234	1.74321	0.719431	Epb41l4b
ENSMUSG00000028439	-1.66235	1.4e-06	1.14e-05	112.125	94.5462	85.203	31.5697	40.0939	23.0218	Fam219a
ENSMUSG00000028459	1.52944	2.2e-23	1.35e-21	3384.36	3768.61	3518.54	10730.4	10635.3	9443.96	Cd72
ENSMUSG00000028460	-1.31741	1.11e-05	7.58e-05	133.864	138.983	152.148	41.539	73.2149	58.9933	Sit1
ENSMUSG00000028469	1.95262	3.39e-08	3.81e-07	180.774	174.91	108.677	759.333	357.359	674.106	Npr2
ENSMUSG00000028496	1.28642	1.44e-07	1.43e-06	474.817	502.986	669.452	1375.77	1073.82	1566.2	Mllt3
ENSMUSG00000028517	-1.33136	0.00756301	0.023704	287.178	297.82	293.864	123.786	33.121	188.491	Plpp3
ENSMUSG00000028524	3.07716	9.16e-08	9.43e-07	6.86482	7.56369	3.47767	49.0161	31.3778	66.907	Sgip1
ENSMUSG00000028525	-1.09622	0.00334339	0.011878	2927.85	2826.93	3498.54	680.409	1891.39	1759.01	Pde4b
ENSMUSG00000028527	8.69852	1.92e-11	3.56e-10	0	0.945462	0	175.295	207.442	56.835	Ak4
ENSMUSG00000028532	4.15042	0.000376125	0.00177999	0	0.945462	1.73884	8.30781	12.2025	29.4967	Cachd1
ENSMUSG00000028541	2.13058	7.53e-05	0.00042498	8.00896	8.50916	5.21651	36.5543	31.3778	26.6189	B4galt2
ENSMUSG00000028542	-1.49345	0.00108504	0.00449802	45.7655	33.0912	53.0345	19.9387	10.4593	15.108	Slc6a9
ENSMUSG00000028545	-2.7658	1.77e-06	1.43e-05	1146.43	1238.55	1178.06	251.727	242.307	31.6549	Bend5
ENSMUSG00000028550	3.68615	2.48e-07	2.36e-06	8.00896	1.89092	0.869419	51.5084	31.3778	46.763	Atg4c
ENSMUSG00000028551	3.13116	4.37e-26	3.31e-24	145.305	122.91	84.3336	967.029	1302.18	815.115	Cdkn2c
ENSMUSG00000028556	8.08221	4.66e-14	1.23e-12	1.14414	0	0.869419	176.125	134.227	215.11	Dock7
ENSMUSG00000028572	-7.57361	5.53e-18	2.2e-16	196.792	173.019	174.753	0.830781	1.74321	0.719431	Hook1
ENSMUSG00000028573	1.95964	1.01e-09	1.47e-08	26.3152	32.1457	26.0826	122.956	115.052	92.0871	Fggy
ENSMUSG00000028581	-2.76213	1.67e-09	2.33e-08	14294.8	13861.4	15472.2	2809.7	2923.37	700.725	Laptm5
ENSMUSG00000028599	-1.399	1.57e-06	1.27e-05	413.033	383.857	534.693	205.203	113.309	182.016	Tnfrsf1b
ENSMUSG00000028602	-5.58173	2.45e-17	9.12e-16	136.152	97.3826	206.922	6.64624	0	1.43886	Tnfrsf8
ENSMUSG00000028614	1.58652	4.81e-10	7.29e-09	232.26	240.147	222.571	912.197	585.719	586.336	Ndc1
ENSMUSG00000028630	1.12117	7.03e-05	0.00040041	233.404	245.82	231.265	348.928	660.678	540.292	Dyrk2
ENSMUSG00000028631	-5.27195	1.02e-07	1.04e-06	35.4683	27.4184	54.7734	0.830781	3.48643	0	Kcnq4
ENSMUSG00000028634	1.63803	0.000235689	0.00117765	252.854	236.365	253.87	1379.93	376.534	553.242	Hivep3
ENSMUSG00000028643	1.09394	0.000682119	0.00298449	196.792	200.438	146.062	361.39	538.653	264.031	Svbp
ENSMUSG00000028649	-1.19023	0.00369588	0.012923	8236.64	7783.99	12279.7	2478.22	2935.57	6985.67	Macf1
ENSMUSG00000028655	-3.85914	8.32e-12	1.64e-10	57.2069	50.1095	71.2923	5.81546	3.48643	2.87772	Mfsd2a
ENSMUSG00000028673	-1.17348	0.000147594	0.00077922	1483.95	1527.87	1374.55	523.392	963.997	464.033	Fuca1
ENSMUSG00000028690	1.55236	5.42e-05	0.000316385	102.972	62.4005	73.9006	341.451	144.687	210.793	Mmachc
ENSMUSG00000028698	-3.04787	9.33e-06	6.49e-05	25.171	21.7456	29.5602	3.32312	1.74321	3.59715	Pik3r3
ENSMUSG00000028701	-1.65505	0.00385458	0.0134076	85.8103	97.3826	44.3404	39.8775	6.97285	23.0218	Lurap1
ENSMUSG00000028710	1.61827	7.54e-14	1.93e-12	170.476	179.638	131.282	515.084	498.559	462.594	Atpaf1
ENSMUSG00000028758	-3.04833	6.33e-13	1.45e-11	146.45	121.965	100.853	22.4311	6.97285	12.9498	Kif17
ENSMUSG00000028763	-2.05592	2.31e-05	0.000146372	774.581	628.732	794.649	334.805	76.7014	114.389	Hspg2
ENSMUSG00000028766	-1.15756	0.00897911	0.027408	680.762	602.259	442.534	126.279	449.749	202.16	Alpl
ENSMUSG00000028777	4.30071	7.97e-07	6.87e-06	2.28827	1.89092	3.47767	103.848	17.4321	29.4967	Gnat3
ENSMUSG00000028793	-1.24422	6.21e-05	0.000356716	7765.26	8229.3	8695.06	2072.8	3604.96	4744.64	Rnf19b
ENSMUSG00000028803	-1.0821	9.16e-07	7.78e-06	670.464	580.513	825.948	301.573	359.102	323.024	Nipal3
ENSMUSG00000028807	-2.71473	2.62e-09	3.5e-08	82.3779	68.0732	60.8593	15.7848	8.71606	7.19431	Zbtb8a
ENSMUSG00000028832	-1.79571	4.38e-09	5.73e-08	1966.77	2098.92	1168.5	570.746	568.287	370.507	Stmn1
ENSMUSG00000028836	-3.10942	1.49e-06	1.21e-05	177.341	160.728	101.722	28.2465	0	20.1441	Slc30a2
ENSMUSG00000028838	-5.0958	2.05e-24	1.35e-22	209.377	202.329	137.368	9.13859	3.48643	2.87772	Extl1
ENSMUSG00000028842	-1.1159	4.83e-05	0.000284612	479.393	438.694	581.641	179.449	209.186	301.441	2003-08-01
ENSMUSG00000028843	-1.19736	2.7e-11	4.92e-10	8583.32	9353.45	7798.69	3989.41	3976.27	3259.74	Sh3bgrl3
ENSMUSG00000028849	-1.11427	5.54e-07	4.93e-06	1405	1362.41	1838.82	785.918	592.692	745.33	Map7d1
ENSMUSG00000028854	-1.00604	1.49e-05	9.91e-05	610.969	550.259	741.614	295.758	273.684	374.823	Slc9a1
ENSMUSG00000028857	1.71094	0.000444819	0.00206047	1093.8	1174.26	957.23	1827.72	6870	1866.2	Tmem222
ENSMUSG00000028860	-3.09025	1.31e-25	9.4e-24	823.779	929.389	578.163	73.9395	120.282	83.4539	Sytl1
ENSMUSG00000028874	-1.25115	0.00270477	0.00996705	355.827	347.93	344.29	209.357	57.526	169.066	Fgr
ENSMUSG00000028926	-2.67787	4.78e-09	6.23e-08	217.386	227.856	312.991	68.9548	17.4321	29.4967	Cdk14
ENSMUSG00000028927	-2.85287	0.000123674	0.000665317	17.1621	17.0183	27.8214	2.49234	3.48643	2.87772	Padi2
ENSMUSG00000028931	-4.1714	5.9e-15	1.71e-13	1739.09	1577.98	2040.53	157.018	118.538	23.0218	Kcnab2
ENSMUSG00000028943	-1.82961	2.64e-06	2.06e-05	324.935	327.13	424.276	157.848	52.2964	89.2094	Espn
ENSMUSG00000028946	-2.50793	0.000506321	0.00229983	25.171	22.6911	26.952	0.830781	5.22964	7.19431	Hes3
ENSMUSG00000028957	-2.21216	5.22e-07	4.67e-06	51.4862	67.1278	75.6394	10.8001	10.4593	19.4246	Per3
ENSMUSG00000028970	-1.00223	0.00130905	0.00528867	84.6661	114.401	137.368	58.1546	61.0124	50.3601	Abcb1b
ENSMUSG00000028977	-1.1583	3.96e-05	0.000237077	335.232	266.62	350.376	186.926	113.309	123.742	Casz1
ENSMUSG00000029004	-1.2109	5.54e-08	5.95e-07	4063.98	3813.05	4491.42	1435.59	1706.61	2199.3	Kmt2e
ENSMUSG00000029026	3.47245	1.31e-09	1.86e-08	11.4414	7.56369	14.7801	184.433	45.3235	143.167	Trp73
ENSMUSG00000029033	-1.37538	6.23e-11	1.07e-09	554.907	483.131	599.03	185.264	210.929	234.534	Acap3
ENSMUSG00000029049	1.98557	2.71e-17	9.95e-16	69.7924	69.9642	58.2511	276.65	238.82	264.75	Morn1
ENSMUSG00000029053	-4.40193	1.89e-69	2.8e-66	578.933	640.078	652.064	33.2312	26.1482	28.0578	Prkcz
ENSMUSG00000029059	-1.29216	0.0139513	0.0396704	38.9007	34.9821	30.4297	20.7695	5.22964	14.3886	Fam213b
ENSMUSG00000029071	-1.72547	4.91e-07	4.42e-06	1299.74	1416.3	1518.87	432.006	231.847	611.516	Dvl1
ENSMUSG00000029072	-1.63734	4.32e-05	0.000257404	109.837	98.328	79.1171	30.7389	15.6889	42.4464	Tas1r3
ENSMUSG00000029093	-4.05382	2.26e-09	3.06e-08	154.459	149.383	187.794	9.13859	22.6618	0.719431	Sorcs2
ENSMUSG00000029095	-6.0727	2.59e-27	2.12e-25	162.467	225.965	254.74	4.98468	3.48643	1.43886	Ablim2
ENSMUSG00000029098	-1.44919	1.57e-18	6.57e-17	1937.02	1625.25	1823.17	639.701	679.853	653.962	Acox3
ENSMUSG00000029122	1.32176	1.91e-12	4.09e-11	462.231	443.422	432.971	1199.65	944.821	1194.97	Evc
ENSMUSG00000029148	-1.45959	6.39e-08	6.81e-07	2069.74	2177.4	2073.56	506.776	843.715	948.929	Nrbp1
ENSMUSG00000029153	2.94165	9.78e-14	2.44e-12	27.4593	21.7456	23.4743	251.727	109.822	191.369	Ociad2
ENSMUSG00000029156	-1.47222	1.18e-07	1.2e-06	135.008	149.383	116.502	45.6929	45.3235	52.5184	Sgcb
ENSMUSG00000029163	-2.01285	0.000392264	0.00184915	21.7386	25.5275	39.9933	7.47703	6.97285	7.19431	Emilin1
ENSMUSG00000029166	-2.38591	4.37e-15	1.29e-13	157.891	191.929	136.499	29.0773	34.8643	30.2161	Mapre3
ENSMUSG00000029171	-1.38477	1.74e-09	2.41e-08	402.736	314.839	303.427	129.602	141.2	121.584	Pgm1
ENSMUSG00000029177	1.26436	8.01e-05	0.00044844	1369.53	1421.97	1121.55	1968.12	4499.23	2937.43	Cenpa
ENSMUSG00000029185	-2.53709	3.82e-05	0.000229549	45.7655	34.9821	39.1238	8.30781	0	10.072	Fam114a1
ENSMUSG00000029204	1.30335	0.000174197	0.000903224	1028.58	1071.21	897.24	1394.05	3664.23	2343.19	Rhoh
ENSMUSG00000029234	1.00193	8.58e-07	7.33e-06	489.691	493.531	455.575	1093.31	998.861	790.654	Tmem165
ENSMUSG00000029270	-2.20473	6.29e-13	1.44e-11	223.107	203.274	206.052	62.3085	38.3507	35.2521	Fam69a
ENSMUSG00000029275	1.18235	0.000614714	0.0027317	901.58	868.879	777.26	1021.03	2142.41	2618.73	Gfi1
ENSMUSG00000029299	-1.00223	0.0031612	0.0113572	260.863	260.002	232.135	181.11	74.9581	115.828	Abcg3
ENSMUSG00000029314	2.08253	5.46e-09	7.03e-08	73.2248	67.1278	52.1651	170.31	378.277	269.067	Gpat3
ENSMUSG00000029338	-1.14926	2.03e-06	1.62e-05	446.213	382.912	410.366	231.788	149.916	173.383	Antxr2
ENSMUSG00000029344	-1.04845	0.00440172	0.0150016	685.338	674.114	1125.03	299.081	611.868	295.686	Tpst2
ENSMUSG00000029363	1.47732	1.23e-06	1.02e-05	763.139	755.424	572.078	2592.04	1255.11	1967.64	Rfc5
ENSMUSG00000029364	1.16738	4.32e-08	4.73e-07	1236.81	1143.06	1206.75	3137.03	2815.29	2105.05	Wsb2
ENSMUSG00000029366	1.46024	1.52e-05	0.000100738	868.4	811.206	852.03	2020.46	3530.01	1421.59	Dck
ENSMUSG00000029370	2.18106	1.75e-17	6.68e-16	152.17	180.583	152.148	540.838	841.972	819.431	Rassf6
ENSMUSG00000029386	3.49399	1.57e-05	0.000103864	1.14414	7.56369	1.73884	46.5237	57.526	16.5469	Tctn2
ENSMUSG00000029403	-2.1209	0.00221967	0.00839761	13.7296	18.9092	26.0826	5.81546	5.22964	2.87772	Cdkl2
ENSMUSG00000029406	-2.5066	4.87e-25	3.37e-23	1819.18	1487.21	2244.84	291.604	299.833	383.456	Pitpnm2
ENSMUSG00000029408	-1.85431	0.00136258	0.00548651	28.6034	43.4912	30.4297	14.1233	10.4593	4.31658	Abcb9
ENSMUSG00000029410	3.26155	7.15e-11	1.22e-09	14.8738	10.4001	13.0413	75.601	90.6471	197.843	Ppef2
ENSMUSG00000029413	-1.10035	2.7e-07	2.55e-06	322.647	363.057	352.115	142.063	156.889	184.174	Naaa
ENSMUSG00000029422	-1.41302	3.57e-05	0.000215716	3308.84	3399.88	3540.27	986.967	843.715	2013.69	Rsrc2
ENSMUSG00000029430	1.05353	1.13e-06	9.42e-06	5156.63	5483.68	4402.74	12169.3	8336.04	10711.6	Ran
ENSMUSG00000029438	1.62374	7.79e-09	9.83e-08	673.897	649.532	669.452	1562.7	1690.92	2884.2	Bcl7a
ENSMUSG00000029442	5.07898	4.86e-62	2.7e-59	28.6034	22.6911	17.3884	834.104	604.895	852.525	Wdr66
ENSMUSG00000029468	-2.03063	8.9e-09	1.11e-07	82.3779	85.0916	86.0725	17.4464	17.4321	25.8995	P2rx7
ENSMUSG00000029469	1.86344	0.00160983	0.00634607	5.72069	8.50916	9.56361	38.2159	15.6889	31.6549	Ift81
ENSMUSG00000029470	-1.66227	3.44e-15	1.03e-13	565.204	598.477	615.548	157.018	188.267	216.549	P2rx4
ENSMUSG00000029499	1.14802	0.00848894	0.0261633	29.7476	42.5458	26.952	109.663	55.7828	53.2379	Pxmp2
ENSMUSG00000029528	1.03109	4.67e-08	5.07e-07	1307.75	1145.9	1205.01	2684.25	2698.49	2096.42	Pxn
ENSMUSG00000029530	-6.63745	2.58e-56	1.15e-53	520.582	527.568	587.727	3.32312	10.4593	5.03601	Ccr9
ENSMUSG00000029534	1.90781	6.92e-13	1.57e-11	131.576	138.983	118.241	354.743	578.747	528.062	St7
ENSMUSG00000029560	-1.23463	5.21e-09	6.73e-08	1160.16	1181.83	1231.1	397.944	566.544	556.839	Snx8
ENSMUSG00000029561	-1.66725	0.00451946	0.0153362	114.414	103.055	170.406	83.0781	15.6889	21.5829	Oasl2
ENSMUSG00000029563	2.49164	3.44e-40	6.21e-38	391.295	364.003	375.589	1821.07	2156.35	2381.32	Foxp2
ENSMUSG00000029571	2.38569	3.07e-12	6.44e-11	448.502	439.64	452.967	2150.89	3500.37	1363.32	Tmem106b
ENSMUSG00000029591	1.31698	6.67e-07	5.84e-06	573.213	606.986	650.325	1972.27	1073.82	1510.08	Ung
ENSMUSG00000029605	-1.36884	2.23e-05	0.000141352	86.9544	114.401	104.33	43.2006	27.8914	44.6047	Oas1b
ENSMUSG00000029632	1.08746	2.52e-08	2.9e-07	1583.49	1682.92	1238.92	3127.06	3437.62	3010.1	Ndufa4
ENSMUSG00000029648	5.54268	5.15e-56	2.15e-53	50.342	34.9821	21.7355	2177.48	1408.52	1352.53	Flt1
ENSMUSG00000029650	-2.99553	5.51e-38	8.85e-36	395.871	379.13	389.5	54.8315	47.0667	43.8853	Slc46a3
ENSMUSG00000029671	6.88805	1.4e-57	6.67e-55	9.1531	4.72731	12.1719	1437.25	814.08	846.77	Wnt16
ENSMUSG00000029672	1.02686	2.03e-09	2.77e-08	2502.23	2455.36	2050.96	4567.63	5119.82	4594.28	Fam3c
ENSMUSG00000029674	-2.55876	2.67e-08	3.06e-07	406.169	433.021	484.266	114.648	22.6618	83.4539	Limk1
ENSMUSG00000029687	1.7211	3.62e-14	9.71e-13	860.391	903.861	725.095	3041.49	2112.77	3045.35	Ezh2
ENSMUSG00000029710	-3.62911	4.02e-06	3.01e-05	30.8917	19.8547	27.8214	2.49234	0	2.87772	Ephb4
ENSMUSG00000029716	-4.16409	9.61e-07	8.13e-06	36.6124	28.3639	19.9966	0.830781	1.74321	2.15829	Tfr2
ENSMUSG00000029718	-3.28965	1.69e-07	1.67e-06	60.6393	68.0732	33.9073	7.47703	0	7.19431	Pcolce
ENSMUSG00000029720	-1.43682	0.000225987	0.0011347	163.612	208.002	139.107	33.2312	80.1878	76.9791	Gm20605
ENSMUSG00000029752	4.17034	4.96e-36	6.96e-34	22.8827	20.8002	16.519	404.59	407.912	266.909	Asns
ENSMUSG00000029759	-2.2274	9.63e-06	6.68e-05	482.826	494.476	594.682	153.694	27.8914	150.361	Pon3
ENSMUSG00000029765	-2.60156	0.000200175	0.00101658	21.7386	28.3639	21.7355	5.81546	5.22964	1.43886	Plxna4
ENSMUSG00000029775	1.09817	3.15e-08	3.56e-07	240.269	223.129	233.004	564.1	481.127	444.608	Klhdc10
ENSMUSG00000029776	1.81036	1.6e-18	6.67e-17	914.166	947.353	845.075	3076.38	3789.74	2632.4	Hibadh
ENSMUSG00000029777	1.43958	2.06e-08	2.41e-07	1713.92	1684.81	1766.66	4821.02	5933.9	3261.9	Gars
ENSMUSG00000029781	4.78155	4.92e-07	4.42e-06	1.14414	0.945462	2.60826	86.4012	20.9186	23.7412	Fkbp9
ENSMUSG00000029802	5.29929	4.27e-12	8.72e-11	3.43241	0.945462	3.47767	187.756	59.2692	58.9933	Abcg2
ENSMUSG00000029815	1.1488	1.23e-06	1.02e-05	175.053	231.638	179.97	412.898	512.505	380.579	Malsu1
ENSMUSG00000029821	2.73506	2.46e-22	1.41e-20	37.7565	57.6732	64.337	336.466	322.494	410.075	Gsdme
ENSMUSG00000029822	2.24948	1.48e-09	2.07e-08	25.171	23.6365	19.1272	80.5857	102.85	137.411	Osbpl3
ENSMUSG00000029836	1.38428	4.26e-14	1.13e-12	1520.56	1315.14	1234.57	3916.3	3514.32	3191.39	Cbx3
ENSMUSG00000029843	2.67068	0.000960931	0.00405025	3.43241	4.72731	4.34709	35.7236	38.3507	7.19431	Slc13a4
ENSMUSG00000029863	1.51181	5.2e-08	5.62e-07	649.87	650.478	741.614	1728.85	2675.83	1425.91	Casp2
ENSMUSG00000029910	1.76437	2.53e-16	8.6e-15	576.645	587.132	426.015	1982.24	1823.4	1592.82	Mad2l1
ENSMUSG00000029916	1.02972	0.00120714	0.00492304	140.729	136.146	190.403	355.574	203.956	390.651	Agk
ENSMUSG00000029918	1.21314	4.67e-06	3.46e-05	330.656	368.73	255.609	658.809	943.078	616.552	Mrps33
ENSMUSG00000029919	-1.63656	1.62e-05	0.000106603	149.882	133.31	123.457	24.0926	47.0667	59.7127	Hpgds
ENSMUSG00000029920	1.18506	1.77e-12	3.82e-11	340.953	329.966	353.853	756.01	833.256	744.611	Smarcad1
ENSMUSG00000029993	1.01771	2.01e-08	2.35e-07	973.661	1078.77	852.03	1862.61	2133.69	1887.07	Nfu1
ENSMUSG00000029994	-1.93813	1.44e-09	2.02e-08	267.728	293.093	289.516	105.509	64.4989	51.0796	Anxa4
ENSMUSG00000029998	1.03399	1.79e-05	0.00011652	271.16	239.202	269.52	554.961	638.016	408.637	Pcyox1
ENSMUSG00000030019	1.40987	1.68e-07	1.66e-06	692.203	622.114	697.274	1615.87	2417.84	1318	Fbxl14
ENSMUSG00000030031	1.50067	0.00153144	0.00607295	25.171	17.0183	21.7355	76.4318	29.6346	71.2236	Kbtbd8
ENSMUSG00000030032	2.14783	0.00882066	0.0269977	4.57655	2.83639	5.21651	29.0773	5.22964	20.1441	Wdr54
ENSMUSG00000030034	1.31161	0.000159132	0.000832229	922.175	1025.83	798.126	1643.28	3568.36	1610.81	Ino80b
ENSMUSG00000030035	1.34361	8.22e-14	2.09e-12	598.384	574.841	480.789	1426.45	1462.56	1307.92	Wbp1
ENSMUSG00000030045	1.14734	5.64e-11	9.8e-10	445.069	483.131	486.874	1040.97	1150.52	948.929	Mrpl19
ENSMUSG00000030055	1.19032	2.15e-05	0.000136977	113.27	83.2006	135.629	250.896	294.603	215.829	Rab43
ENSMUSG00000030057	1.04206	3.07e-08	3.48e-07	8102.78	8308.72	7676.1	14385	19551.9	15669.9	Cnbp
ENSMUSG00000030062	1.33976	4.81e-11	8.47e-10	1979.36	2032.74	2183.11	5940.91	5573.05	4170.54	Rpn1
ENSMUSG00000030068	-3.56312	2.38e-12	5.07e-11	77.8013	94.5462	93.8972	8.30781	13.9457	2.87772	Gm20696
ENSMUSG00000030091	1.23193	8.09e-06	5.73e-05	3027.39	2622.71	3123.82	9514.1	5951.33	5141.05	Nup210
ENSMUSG00000030098	-3.8331	5.41e-29	4.88e-27	208.233	197.601	197.358	17.4464	6.97285	15.108	Grip2
ENSMUSG00000030101	1.00509	0.00777387	0.0242565	472.529	415.058	383.414	645.517	1389.34	521.587	Sumf1
ENSMUSG00000030103	1.42179	2.47e-12	5.24e-11	1002.26	1032.44	789.432	2191.6	2736.84	2638.15	Bhlhe40
ENSMUSG00000030104	-1.07914	8.11e-08	8.44e-07	5114.29	4913.56	6000.73	2645.21	2843.18	2102.9	Edem1
ENSMUSG00000030105	1.74537	9.18e-22	5.06e-20	1425.59	1395.5	1324.12	5385.12	4375.46	4134.57	Arl8b
ENSMUSG00000030107	-1.14283	0.00542104	0.0178948	85.8103	86.037	110.416	66.4624	27.8914	31.6549	Usp18
ENSMUSG00000030108	2.20753	0.000271253	0.00133534	9.1531	33.0912	6.95535	104.678	64.4989	58.2739	Slc6a13
ENSMUSG00000030123	-1.08774	1.82e-05	0.000118197	1097.23	931.28	908.543	574.069	334.697	467.63	Plxnd1
ENSMUSG00000030125	-2.11692	0.00213009	0.0081093	21.7386	24.582	30.4297	2.49234	3.48643	10.7915	Lrrc23
ENSMUSG00000030127	1.63487	8.07e-12	1.59e-10	580.078	623.059	508.61	2247.26	1441.64	1622.32	Cops7a
ENSMUSG00000030134	1.26996	0.000306771	0.00149486	128.143	124.801	192.142	215.172	434.06	427.342	Rasgef1a
ENSMUSG00000030145	1.10578	0.016091	0.0445855	20.5945	21.7456	12.1719	48.1853	38.3507	30.2161	Zfp248
ENSMUSG00000030161	3.31651	4.99e-15	1.46e-13	26.3152	24.582	13.0413	288.281	210.929	133.095	Gabarapl1
ENSMUSG00000030188	1.35331	6.46e-11	1.11e-09	125.855	132.365	115.633	344.774	306.805	302.161	Magohb
ENSMUSG00000030189	1.57331	4.72e-10	7.16e-09	1638.4	1931.58	1674.5	6925.39	4427.76	4251.83	Ybx3
ENSMUSG00000030199	1.70002	6.79e-20	3.26e-18	537.744	512.44	592.074	2031.26	1675.23	1628.79	Etv6
ENSMUSG00000030200	3.68976	8.17e-29	7.21e-27	27.4593	17.9638	18.2578	324.835	216.158	269.067	Bcl2l14
ENSMUSG00000030201	1.29922	1.28e-12	2.81e-11	719.662	656.15	798.996	1591.78	1833.86	1928.07	Lrp6
ENSMUSG00000030214	-6.01354	5.08e-11	8.9e-10	1707.05	1663.07	1796.22	61.4778	5.22964	12.2303	Plbd1
ENSMUSG00000030219	-1.66785	0.000710369	0.0030949	30.8917	36.873	29.5602	7.47703	12.2025	11.5109	Erp27
ENSMUSG00000030224	1.731	1.8e-09	2.48e-08	2160.13	2119.73	2074.43	6178.52	9976.41	4945.37	Strap
ENSMUSG00000030225	1.01475	8.09e-05	0.000452551	862.679	900.08	761.611	1448.05	2278.38	1380.59	Dera
ENSMUSG00000030231	3.32527	5.55e-37	8.42e-35	53.7744	69.0187	52.1651	488.499	700.771	569.789	Plekha5
ENSMUSG00000030232	1.51005	6.92e-11	1.18e-09	942.769	930.334	1019.83	3526.66	2308.01	2402.18	Aebp2
ENSMUSG00000030243	1.00701	8.42e-08	8.72e-07	313.494	290.257	307.774	655.486	531.68	639.574	Recql
ENSMUSG00000030245	1.25278	2.08e-11	3.84e-10	416.466	405.603	439.926	937.121	1155.75	920.871	Golt1b
ENSMUSG00000030254	1.85552	1.34e-16	4.68e-15	192.215	175.856	152.148	721.948	625.813	532.379	Rad18
ENSMUSG00000030259	2.77659	0.000234283	0.0011715	5.72069	0.945462	5.21651	32.4004	34.8643	14.3886	Rassf8
ENSMUSG00000030263	1.64093	2.08e-15	6.42e-14	5079.97	5236.91	3972.37	12913.7	16949.3	14702.3	Lrmp
ENSMUSG00000030268	6.32055	1.48e-32	1.7e-30	9.1531	6.61823	11.3024	1194.66	322.494	648.926	Bcat1
ENSMUSG00000030269	1.11946	2.26e-07	2.17e-06	1687.6	1629.03	1551.04	3000.78	4413.81	3167.65	Mtmr14
ENSMUSG00000030270	1.80271	0.00357586	0.0125792	3.43241	10.4001	10.433	18.2772	29.6346	38.1298	Cpne9
ENSMUSG00000030283	1.95041	0.00249308	0.00927153	12.5855	9.45462	9.56361	63.9701	12.2025	43.1658	St8sia1
ENSMUSG00000030291	1.3435	3.36e-13	7.94e-12	168.188	168.292	173.884	408.744	435.803	451.083	Med21
ENSMUSG00000030301	1.20019	1.72e-08	2.05e-07	353.538	377.239	417.321	1050.94	763.527	821.59	Ccdc91
ENSMUSG00000030309	1.21919	0.00774563	0.024174	18.3062	18.9092	13.0413	47.3545	26.1482	41.0075	Caprin2
ENSMUSG00000030314	1.17736	3.33e-10	5.15e-09	576.645	626.841	580.772	1267.77	1561.92	1212.24	Atg7
ENSMUSG00000030315	1.1653	1.3e-08	1.58e-07	1467.93	1343.5	1656.24	2943.46	3976.27	3107.22	Vgll4
ENSMUSG00000030316	1.31167	1.41e-08	1.7e-07	283.746	268.511	224.31	749.364	653.705	523.745	Tamm41
ENSMUSG00000030319	2.49313	1.07e-06	8.97e-06	78.9455	60.5095	59.9899	689.548	146.43	282.736	Cand2
ENSMUSG00000030323	2.19591	1.21e-06	1.01e-05	51.4862	47.2731	53.904	373.02	102.85	220.146	Ift122
ENSMUSG00000030346	1.89143	7.64e-11	1.3e-09	165.9	147.492	101.722	600.654	385.25	546.767	Rad51ap1
ENSMUSG00000030352	5.00985	8.12e-07	6.97e-06	0	1.89092	1.73884	78.9242	19.1753	23.7412	Tspan9
ENSMUSG00000030357	1.07942	4.73e-05	0.000278912	2026.27	2096.09	2621.3	6205.93	3521.29	4520.18	Fkbp4
ENSMUSG00000030399	-2.53797	6.37e-05	0.000365388	22.8827	32.1457	23.4743	5.81546	5.22964	2.87772	Ckm
ENSMUSG00000030401	-1.74735	7.91e-05	0.000443625	58.351	81.3097	54.7734	27.4158	10.4593	17.9858	Rtn2
ENSMUSG00000030410	3.15967	2.2e-33	2.69e-31	48.0538	39.7094	46.0792	392.959	468.924	336.694	Dmwd
ENSMUSG00000030413	-5.11751	3.02e-49	8.23e-47	464.52	541.75	440.795	14.1233	5.22964	18.7052	Pglyrp1
ENSMUSG00000030421	1.15566	3.97e-07	3.64e-06	625.843	631.568	623.373	1374.94	1731.01	1090.66	Uri1
ENSMUSG00000030424	-1.92675	1.74e-05	0.000113509	54.9186	61.455	50.4263	11.6309	24.405	10.7915	Zfp939
ENSMUSG00000030427	-6.82205	1.16e-07	1.17e-06	27.4593	40.6549	54.7734	0.830781	0	0	Lilra6
ENSMUSG00000030443	-1.83699	0.000389757	0.00183848	33.18	36.873	24.3437	7.47703	8.71606	10.072	Zfp583
ENSMUSG00000030451	-1.06153	0.0166653	0.0458464	1473.65	1310.41	2048.35	535.853	406.169	1369.8	Herc2
ENSMUSG00000030465	-3.40123	8.01e-30	7.57e-28	282.602	289.311	293.864	18.2772	34.8643	30.9355	Psd3
ENSMUSG00000030468	-1.14956	6.51e-11	1.12e-09	4055.97	4227.16	3686.34	1576.82	1842.58	1976.28	Siglecg
ENSMUSG00000030498	2.80815	8.18e-09	1.03e-07	27.4593	31.2002	15.6495	116.309	292.86	113.67	Gas2
ENSMUSG00000030499	5.75779	7.63e-42	1.52e-39	4.57655	4.72731	12.1719	322.343	470.667	405.039	Kctd15
ENSMUSG00000030541	-1.31709	4.79e-08	5.2e-07	736.824	758.26	604.246	328.989	212.672	295.686	Idh2
ENSMUSG00000030545	4.61509	9.93e-08	1.02e-06	4.57655	3.78185	5.21651	45.6929	266.712	23.7412	Pex11a
ENSMUSG00000030553	-1.68369	2.01e-05	0.000128327	73.2248	78.4733	125.196	37.3851	22.6618	25.1801	Pgpep1l
ENSMUSG00000030560	-1.07544	5.48e-12	1.11e-10	3915.24	3926.5	4525.32	2027.1	1934.97	1906.49	Ctsc
ENSMUSG00000030577	-3.14152	3.19e-25	2.24e-23	5402.62	5067.67	5759.03	701.179	777.473	364.751	Cd22
ENSMUSG00000030579	-4.13665	4.92e-33	5.97e-31	525.159	551.204	438.187	20.7695	19.1753	43.1658	Tyrobp
ENSMUSG00000030587	2.28154	2.89e-06	2.22e-05	12.5855	11.3455	6.08593	40.7083	43.5803	58.9933	2200002D01Rik
ENSMUSG00000030589	-2.62593	1.87e-09	2.57e-08	130.432	138.983	180.839	37.3851	8.71606	23.7412	Rasgrp4
ENSMUSG00000030590	-1.08877	1.66e-06	1.34e-05	245.989	251.493	219.963	98.8629	128.998	112.231	Fam98c
ENSMUSG00000030592	-1.69951	2.1e-18	8.7e-17	1009.13	1078.77	1008.53	343.112	261.482	343.168	Ryr1
ENSMUSG00000030598	-2.65116	3e-18	1.22e-16	138.441	152.219	137.368	22.4311	26.1482	20.8635	Fbxo17
ENSMUSG00000030600	1.69817	0.00442077	0.0150463	5.72069	6.61823	15.6495	26.585	43.5803	23.7412	Lrfn1
ENSMUSG00000030643	1.11733	0.00973371	0.0293951	1339.78	1377.54	1117.2	1720.55	5003.02	1600.73	Rab30
ENSMUSG00000030659	-2.32567	4.79e-19	2.11e-17	867.256	809.315	606.854	118.802	181.294	158.275	Nucb2
ENSMUSG00000030662	1.1081	2.22e-09	3.01e-08	2144.11	2040.31	2130.08	5164.13	4629.97	3818.74	Ipo5
ENSMUSG00000030674	-3.94211	1.49e-12	3.25e-11	54.9186	61.455	80.8559	4.1539	1.74321	5.75544	Qprt
ENSMUSG00000030688	-1.36055	1.87e-08	2.2e-07	355.827	313.893	270.389	142.063	115.052	107.915	Stard10
ENSMUSG00000030691	-1.34785	3.86e-10	5.92e-09	1758.54	1789.76	1806.65	693.702	554.342	849.647	Fchsd2
ENSMUSG00000030708	-1.53683	3.96e-10	6.05e-09	276.881	317.675	279.953	97.2013	80.1878	120.145	Dnajb13
ENSMUSG00000030720	-1.64101	2.44e-12	5.19e-11	570.924	593.75	639.023	224.311	142.943	205.757	Cln3
ENSMUSG00000030724	-1.33521	2.58e-17	9.55e-16	12734.2	13445.4	11698.9	4894.96	4706.67	5407.24	Cd19
ENSMUSG00000030726	1.34066	9.65e-14	2.41e-12	510.285	488.804	521.651	1461.34	1201.07	1187.06	Pold3
ENSMUSG00000030729	1.69143	5.04e-06	3.72e-05	94.9634	98.328	115.633	498.468	303.319	196.405	Pgm2l1
ENSMUSG00000030742	-2.40723	0.000348315	0.00166492	20.5945	27.4184	19.1272	4.1539	1.74321	5.75544	Lat
ENSMUSG00000030745	1.75632	1.31e-06	1.07e-05	652.158	638.187	691.188	3460.2	1227.22	2002.89	Il21r
ENSMUSG00000030747	-2.88062	8.39e-14	2.12e-12	189.927	190.983	241.698	15.7848	26.1482	41.727	Dgat2
ENSMUSG00000030760	-1.76598	0.00468671	0.0158056	48.0538	27.4184	35.6462	19.9387	6.97285	5.03601	Acer3
ENSMUSG00000030785	-3.90775	2.84e-05	0.000175787	14.8738	28.3639	29.5602	3.32312	1.74321	0	Cox6a2
ENSMUSG00000030786	-7.07078	1.21e-07	1.23e-06	33.18	17.0183	25.2131	0	0	0	Itgam
ENSMUSG00000030788	1.08139	5.43e-07	4.85e-06	235.692	267.566	242.568	490.161	631.043	463.313	Rnf141
ENSMUSG00000030789	-3.76485	0.000443329	0.002055	22.8827	25.5275	10.433	0	0	3.59715	Itgax
ENSMUSG00000030792	-4.74424	6.89e-27	5.47e-25	164.756	208.947	187.794	5.81546	13.9457	4.31658	Dkkl1
ENSMUSG00000030793	-1.11283	2e-08	2.34e-07	665.888	729.896	658.15	317.358	268.455	358.996	Pycard
ENSMUSG00000030806	-5.26949	2.14e-18	8.85e-17	140.729	111.564	86.9419	3.32312	5.22964	1.43886	Stx1b
ENSMUSG00000030811	1.2717	3.58e-08	4e-07	458.799	413.167	492.96	1374.11	986.658	933.101	Fbxl19
ENSMUSG00000030822	-1.1632	2.96e-13	7.07e-12	1050.32	1086.34	1091.12	452.775	512.505	479.141	Prr14
ENSMUSG00000030825	-4.89871	2.94e-08	3.34e-07	36.6124	49.164	37.385	0	5.22964	0.719431	Hsd17b14
ENSMUSG00000030826	-1.26331	6.33e-07	5.56e-06	522.871	582.404	619.026	261.696	169.092	282.017	Bcat2
ENSMUSG00000030844	-6.84164	3.76e-43	8.36e-41	407.313	425.458	359.939	2.49234	3.48643	4.31658	Rgs10
ENSMUSG00000030847	-6.35784	8.07e-52	2.39e-49	1656.71	1549.61	918.976	11.6309	31.3778	11.5109	Bag3
ENSMUSG00000030876	1.21172	0.000423428	0.00197442	489.691	504.877	448.62	1050.94	1652.57	644.61	Mettl9
ENSMUSG00000030917	-1.32216	0.00129284	0.0052348	62.9275	66.1823	52.1651	22.4311	36.6075	16.5469	Tmem159
ENSMUSG00000030924	1.28685	0.000206132	0.00104404	66.36	74.6915	59.1205	132.925	120.282	231.657	Rexo5
ENSMUSG00000030942	1.07156	2.61e-09	3.49e-08	605.249	637.241	714.662	1409.83	1481.73	1227.35	Thumpd1
ENSMUSG00000030946	-2.38343	1.7e-14	4.69e-13	576.645	646.696	515.565	158.679	94.1335	79.1374	Lhpp
ENSMUSG00000031012	1.95223	0.000738471	0.00319852	14.8738	13.2365	10.433	58.9854	71.4717	20.1441	Cask
ENSMUSG00000031026	7.25576	8.78e-10	1.29e-08	0	0	1.73884	171.972	45.3235	74.1013	Trim66
ENSMUSG00000031066	1.74729	1.51e-17	5.85e-16	448.502	436.803	433.84	1767.07	1251.63	1405.05	Usp11
ENSMUSG00000031103	-5.14187	5.29e-68	4.7e-65	1529.71	1374.7	1758.83	60.647	40.0939	30.9355	Elf4
ENSMUSG00000031112	-2.11759	7.6e-14	1.94e-12	433.628	395.203	364.286	66.4624	125.511	87.7705	Stk26
ENSMUSG00000031145	-1.07023	3.53e-05	0.000213423	352.394	374.403	353.853	142.894	144.687	223.743	Prickle3
ENSMUSG00000031150	1.74035	0.0125556	0.036193	5.72069	5.67277	11.3024	44.0314	17.4321	14.3886	Ccdc120
ENSMUSG00000031153	-1.37278	2.01e-05	0.000128593	1265.42	1331.21	1486.71	572.408	298.089	700.725	Gripap1
ENSMUSG00000031174	1.09779	0.000384103	0.00181388	42.3331	61.455	53.0345	132.094	90.6471	111.512	Rpgr
ENSMUSG00000031217	2.36202	1.55e-15	4.85e-14	172.765	164.51	163.451	1208.79	634.529	726.625	Efnb1
ENSMUSG00000031239	4.06971	1.44e-10	2.37e-09	4.57655	7.56369	5.21651	134.586	123.768	35.9715	Itm2a
ENSMUSG00000031258	-4.83078	2.47e-32	2.81e-30	233.404	242.038	266.042	6.64624	17.4321	5.75544	Xkrx
ENSMUSG00000031278	1.43344	3.85e-13	9e-12	271.16	236.365	282.561	753.518	620.584	755.402	Acsl4
ENSMUSG00000031286	1.90405	1.38e-09	1.94e-08	38.9007	36.873	29.5602	136.248	102.85	150.361	Glt28d2
ENSMUSG00000031303	-1.76783	9.33e-09	1.16e-07	124.711	123.855	163.451	41.539	48.81	33.0938	Map3k15
ENSMUSG00000031327	6.62184	4.77e-07	4.3e-06	1.14414	0	0	48.1853	34.8643	20.8635	Chic1
ENSMUSG00000031328	-2.29493	1.15e-17	4.5e-16	6260.72	5376.84	8223.83	1652.42	1018.04	1372.67	Flna
ENSMUSG00000031342	3.72822	3.85e-07	3.54e-06	6.86482	5.67277	1.73884	72.2779	94.1335	20.8635	Gpm6b
ENSMUSG00000031362	-6.28285	1.39e-24	9.32e-23	153.314	188.147	178.231	1.66156	3.48643	2.15829	Xlr4c
ENSMUSG00000031389	-1.60566	3.79e-06	2.86e-05	3201.3	3085.99	3401.17	927.982	618.84	1631.67	Arhgap4
ENSMUSG00000031391	-4.41044	7.31e-09	9.27e-08	34.3241	32.1457	73.0312	2.49234	1.74321	2.15829	L1cam
ENSMUSG00000031397	-7.89385	4.77e-10	7.23e-09	53.7744	37.8185	41.7321	0	0	0	Tktl1
ENSMUSG00000031399	-1.00381	1.4e-05	9.39e-05	488.547	436.803	366.025	250.896	195.24	195.685	Fam3a
ENSMUSG00000031402	-1.0644	3.99e-07	3.64e-06	620.122	601.314	510.349	305.727	287.63	235.973	Mpp1
ENSMUSG00000031441	3.23493	1.08e-12	2.4e-11	25.171	20.8002	14.7801	230.957	92.3903	241.009	Atp11a
ENSMUSG00000031453	-1.6812	2.14e-19	9.87e-18	3567.42	3115.3	3826.31	1231.22	984.915	1057.56	Rasa3
ENSMUSG00000031483	1.26413	7.13e-11	1.21e-09	245.989	225.02	255.609	635.547	594.436	516.551	Erlin2
ENSMUSG00000031488	-1.20656	1.49e-08	1.79e-07	426.763	392.367	499.046	200.218	167.348	200.721	Rab11fip1
ENSMUSG00000031513	1.24114	3.65e-06	2.75e-05	370.7	411.276	396.455	933.797	1202.82	655.401	Leprotl1
ENSMUSG00000031532	1.13485	0.00192699	0.00743853	1134.98	1121.32	1071.99	1556.88	3983.24	1774.84	Saraf
ENSMUSG00000031561	8.20554	2.07e-10	3.32e-09	0	0	0	38.2159	41.8371	78.4179	Tenm3
ENSMUSG00000031562	-2.26621	4.51e-05	0.000267509	74.3689	76.5824	73.9006	24.9234	1.74321	17.2663	Dctd
ENSMUSG00000031563	1.35334	0.0154541	0.043076	10.2972	7.56369	6.95535	23.2619	20.9186	18.7052	Wwc2
ENSMUSG00000031570	-2.55928	7.94e-25	5.43e-23	491.979	460.44	522.521	63.9701	104.593	85.6122	Plpp5
ENSMUSG00000031584	-1.23618	7.14e-05	0.000405459	100.684	126.692	122.588	60.647	50.5532	38.1298	Gsr
ENSMUSG00000031586	4.10934	4.25e-18	1.71e-16	5.72069	13.2365	10.433	252.557	134.227	125.9	Rbpms
ENSMUSG00000031608	1.23875	1.43e-07	1.43e-06	573.213	537.022	732.051	1754.61	1232.45	1359	Galnt7
ENSMUSG00000031626	-3.28195	1.97e-05	0.000126522	29.7476	22.6911	29.5602	2.49234	6.97285	0.719431	Sorbs2
ENSMUSG00000031628	1.61183	1.15e-12	2.52e-11	643.005	572.95	611.201	1613.38	2358.57	1618.72	Casp3
ENSMUSG00000031636	1.31663	0.0069318	0.0220416	11.4414	12.291	11.3024	22.4311	33.121	32.3744	Pdlim3
ENSMUSG00000031642	1.76465	1.67e-22	9.68e-21	253.998	233.529	211.269	819.15	751.325	798.568	Sh3rf1
ENSMUSG00000031662	-1.68334	1.86e-24	1.24e-22	1630.4	1741.54	1518.87	533.361	475.897	510.796	Snx20
ENSMUSG00000031671	-1.13136	1.93e-06	1.55e-05	271.16	302.548	291.255	138.74	101.106	150.361	Setd6
ENSMUSG00000031681	4.77482	9.22e-32	1e-29	6.86482	7.56369	9.56361	254.219	237.077	173.383	Smad1
ENSMUSG00000031697	1.25222	9.45e-09	1.17e-07	264.296	282.693	242.568	521.73	737.379	625.905	Orc6
ENSMUSG00000031700	1.29268	0.00143563	0.00575117	131.576	108.728	165.19	540.007	240.563	211.513	Gpt2
ENSMUSG00000031706	-1.21869	0.00116197	0.00475484	829.499	902.916	1262.4	432.006	226.618	623.746	Rfx1
ENSMUSG00000031709	-1.89192	2.59e-05	0.000161726	671.608	647.641	1348.47	303.235	308.549	109.353	Tbc1d9
ENSMUSG00000031712	-1.67815	0.000335077	0.00161263	88.0986	113.455	127.805	53.17	12.2025	34.5327	Il15
ENSMUSG00000031732	-1.44265	8.94e-07	7.6e-06	363.836	360.221	477.311	110.494	134.227	195.685	Phlpp2
ENSMUSG00000031748	3.96175	7.78e-08	8.14e-07	4.57655	2.83639	4.34709	115.479	29.6346	35.9715	Gnao1
ENSMUSG00000031749	-1.13808	0.000657807	0.0029	907.301	832.006	1099.81	609.793	252.766	423.025	St3gal2
ENSMUSG00000031756	1.22333	5.56e-07	4.94e-06	175.053	187.201	128.674	369.697	435.803	342.449	Cenpn
ENSMUSG00000031758	1.04976	9.69e-07	8.19e-06	335.232	278.911	238.221	578.223	636.273	549.645	Cdyl2
ENSMUSG00000031762	5.00679	0.000306418	0.00149411	28.6034	27.4184	14.7801	183.603	2053.5	38.8493	Mt2
ENSMUSG00000031765	3.81238	5.68e-05	0.000329455	303.196	293.093	230.396	1991.38	8867.72	756.122	Mt1
ENSMUSG00000031778	6.85809	6.37e-28	5.48e-26	3.43241	4.72731	2.60826	604.808	181.294	455.4	Cx3cl1
ENSMUSG00000031779	7.72701	5.24e-39	8.84e-37	110.981	100.219	53.0345	38594.7	5912.98	11405.1	Ccl22
ENSMUSG00000031780	5.71265	4.03e-34	5.27e-32	9.1531	7.56369	6.08593	387.975	556.085	243.168	Ccl17
ENSMUSG00000031785	-2.45277	1.24e-06	1.02e-05	97.2517	87.9279	101.722	24.0926	24.405	5.75544	Adgrg1
ENSMUSG00000031788	1.28974	0.000281895	0.00138364	148.738	136.146	306.035	412.898	559.571	476.263	Kifc3
ENSMUSG00000031803	-1.95003	0.000666664	0.00292937	89.2427	101.164	85.203	39.8775	3.48643	25.1801	B3gnt3
ENSMUSG00000031821	1.30319	3.78e-08	4.2e-07	207.089	268.511	186.056	598.993	467.181	563.314	Gins2
ENSMUSG00000031827	-1.79573	7e-17	2.51e-15	5735.56	5726.66	4666.17	1859.29	1300.44	1481.31	Cotl1
ENSMUSG00000031833	-1.0657	8.04e-05	0.000450154	1618.95	1514.63	1991.84	711.148	639.759	1093.53	Mast3
ENSMUSG00000031837	4.53964	6.2e-07	5.45e-06	0	0.945462	2.60826	23.2619	29.6346	35.9715	Necab2
ENSMUSG00000031842	1.8672	0.000657231	0.00289938	14.8738	12.291	13.0413	23.2619	76.7014	48.9213	Pde4c
ENSMUSG00000031851	-3.14327	9.33e-30	8.77e-28	264.296	275.129	233.004	31.5697	22.6618	30.9355	Ntpcr
ENSMUSG00000031880	-3.40315	1.14e-20	5.81e-19	830.644	872.661	678.147	45.6929	123.768	61.1516	Rrad
ENSMUSG00000031919	-2.35712	0.0123228	0.0356403	24.0269	24.582	5.21651	0.830781	6.97285	3.59715	Tmed6
ENSMUSG00000031933	-1.98545	3.72e-05	0.000223777	296.332	302.548	367.764	149.541	57.526	35.9715	Izumo1r
ENSMUSG00000031983	1.431	0.00015931	0.000832835	68.6482	55.7822	53.904	173.633	217.902	92.0871	2310022B05Rik
ENSMUSG00000031990	3.55376	5.2e-06	3.83e-05	2.28827	1.89092	4.34709	57.3239	22.6618	20.8635	Jam3
ENSMUSG00000031995	-1.65168	2.42e-07	2.31e-06	837.508	866.988	1029.39	362.22	341.67	169.066	St14
ENSMUSG00000032012	5.04997	5.28e-16	1.72e-14	3.43241	2.83639	7.82477	250.896	74.9581	147.483	Nectin1
ENSMUSG00000032015	7.16552	4.21e-07	3.83e-06	0	0	0	46.5237	12.2025	17.9858	Pou2f3
ENSMUSG00000032021	4.08035	7.42e-28	6.34e-26	81.2337	82.2552	73.9006	976.998	2147.64	895.691	Crtam
ENSMUSG00000032066	-1.87636	0.000195019	0.000994181	33.18	42.5458	27.8214	8.30781	12.2025	8.63317	Bco2
ENSMUSG00000032089	-4.68978	5.04e-30	4.97e-28	656.735	580.513	555.559	39.0467	19.1753	10.7915	Il10ra
ENSMUSG00000032101	1.69318	0.00236106	0.00884609	26.3152	47.2731	26.0826	61.4778	203.956	61.1516	Ddx25
ENSMUSG00000032105	-2.82569	0.000240846	0.00119759	58.351	52.9459	35.6462	1.66156	1.74321	15.8275	Pdzd3
ENSMUSG00000032109	-1.73032	1.31e-16	4.57e-15	406.169	379.13	465.139	124.617	118.538	132.375	Nlrx1
ENSMUSG00000032113	1.55403	6.08e-12	1.22e-10	207.089	206.111	207.791	627.239	716.46	484.896	Chek1
ENSMUSG00000032114	-1.77574	8.32e-09	1.04e-07	1202.49	1126.04	784.216	274.158	418.371	221.585	Slc37a4
ENSMUSG00000032120	-1.04873	2.07e-05	0.000131992	543.465	504.877	574.686	194.403	277.171	313.672	C2cd2l
ENSMUSG00000032122	-2.63278	4.65e-11	8.21e-10	512.573	421.676	622.504	115.479	34.8643	96.4037	Slc37a2
ENSMUSG00000032177	-2.58683	1.79e-09	2.47e-08	279.169	281.748	352.984	55.6623	17.4321	74.8208	Pde4a
ENSMUSG00000032186	-2.31074	0.00153244	0.0060751	146.45	163.565	133.89	65.6317	1.74321	20.1441	Tmod2
ENSMUSG00000032193	-3.0384	1.32e-33	1.67e-31	791.743	697.751	782.477	99.6937	62.7557	108.634	Ldlr
ENSMUSG00000032194	1.14178	0.011914	0.0346497	16.0179	15.1274	26.0826	53.17	31.3778	41.0075	Kank2
ENSMUSG00000032207	-3.42254	3.42e-46	8.3e-44	1415.3	1502.34	1031.13	137.079	115.052	115.109	Lipc
ENSMUSG00000032231	-5.8298	4.05e-54	1.46e-51	1593.78	1702.78	2644.77	36.5543	52.2964	19.4246	Anxa2
ENSMUSG00000032238	3.35072	5.51e-05	0.000320499	3.43241	5.67277	3.47767	21.6003	94.1335	15.8275	Rora
ENSMUSG00000032251	1.95644	2.33e-17	8.7e-16	89.2427	85.0916	98.2443	299.912	386.993	374.104	Irak1bp1
ENSMUSG00000032262	3.50908	2.09e-06	1.66e-05	3.43241	0.945462	4.34709	48.1853	27.8914	23.0218	Elovl4
ENSMUSG00000032281	3.92711	3.86e-06	2.9e-05	1.14414	4.72731	2.60826	19.108	88.9038	25.8995	Acsbg1
ENSMUSG00000032285	1.25391	0.00317583	0.0113974	138.441	151.274	110.416	217.665	547.369	194.246	Dnaja4
ENSMUSG00000032294	1.24601	1.56e-05	0.000103071	9934.54	9439.49	8586.38	27157.4	25419.5	13743.3	Pkm
ENSMUSG00000032298	-1.82034	4.73e-05	0.000278912	2110.93	2335.29	1644.94	222.649	582.233	919.432	Neil1
ENSMUSG00000032308	-1.2177	0.000229762	0.00115044	313.494	345.094	397.324	139.571	94.1335	215.829	Ulk3
ENSMUSG00000032311	-1.08187	0.0117137	0.0341973	50.342	57.6732	45.2098	19.9387	15.6889	34.5327	Nrg4
ENSMUSG00000032323	-3.15865	8.73e-12	1.71e-10	732.248	821.606	473.833	92.2166	24.405	106.476	Cyp11a1
ENSMUSG00000032324	4.54686	9.39e-26	6.84e-24	67.5041	104.001	47.818	1763.75	2508.48	856.122	Tspan3
ENSMUSG00000032343	4.05241	4.16e-62	2.41e-59	131.576	127.637	110.416	1765.41	2579.95	1786.35	Impg1
ENSMUSG00000032344	-3.3165	0.000168216	0.000875958	24.0269	19.8547	19.9966	4.98468	0	0.719431	Mb21d1
ENSMUSG00000032350	1.23211	2.5e-06	1.96e-05	663.6	611.714	673.8	1060.91	1915.79	1606.49	Gclc
ENSMUSG00000032352	1.89236	6.14e-16	1.98e-14	155.603	183.42	136.499	598.993	491.586	669.79	Lrrc1
ENSMUSG00000032359	-1.22073	7.76e-08	8.12e-07	4956.4	5239.75	4751.37	2209.88	2592.16	1617.28	Ctsh
ENSMUSG00000032360	-1.03419	2.67e-05	0.000166246	289.467	305.384	212.138	128.771	141.2	125.181	Hcrtr2
ENSMUSG00000032363	2.09802	0.00650513	0.020869	5.72069	8.50916	3.47767	30.7389	38.3507	7.91374	Adamts7
ENSMUSG00000032375	-4.79849	6.06e-05	0.000349533	22.8827	17.9638	17.3884	0	3.48643	0	Aph1b
ENSMUSG00000032381	1.28028	2.79e-06	2.16e-05	1029.72	975.716	865.072	1866.76	3216.23	1894.98	Fam96a
ENSMUSG00000032392	-2.85246	1.16e-11	2.23e-10	112.125	127.637	105.2	20.7695	20.9186	7.91374	Parp16
ENSMUSG00000032411	1.36722	1.11e-05	7.55e-05	247.134	205.165	185.186	444.468	784.446	420.147	Tfdp2
ENSMUSG00000032418	7.93798	2.14e-09	2.91e-08	0	0	0	63.9701	20.9186	46.0436	Me1
ENSMUSG00000032422	-1.21028	3.75e-07	3.45e-06	380.998	357.385	436.448	157.848	141.2	205.038	Snx14
ENSMUSG00000032454	10.3267	4.29e-15	1.27e-13	0	0	0	186.926	423.601	87.0511	Rbp2
ENSMUSG00000032469	-1.2455	2.37e-09	3.2e-08	1045.74	1126.04	1018.96	359.728	507.275	482.018	Dbr1
ENSMUSG00000032484	-7.39696	6.29e-19	2.75e-17	252.854	281.748	122.588	0	3.48643	1.43886	Ngp
ENSMUSG00000032492	4.56573	4.19e-08	4.61e-07	2.28827	0	6.08593	121.294	36.6075	43.8853	Pth1r
ENSMUSG00000032496	-6.88798	7.21e-14	1.85e-12	132.72	120.074	79.9865	0.830781	0	1.43886	Ltf
ENSMUSG00000032503	-8.50021	1.36e-11	2.58e-10	54.9186	57.6732	89.5501	0	0	0	Arpp21
ENSMUSG00000032511	5.02889	8.41e-53	2.95e-50	24.0269	23.6365	10.433	693.702	549.112	625.185	Scn5a
ENSMUSG00000032525	-1.27468	1.84e-05	0.000119169	1708.2	1631.87	2289.18	734.41	538.653	1048.93	Nktr
ENSMUSG00000032548	4.86376	2.05e-37	3.25e-35	14.8738	11.3455	10.433	465.237	303.319	286.333	Slco2a1
ENSMUSG00000032556	-4.05696	5.52e-45	1.29e-42	557.195	503.931	439.056	21.6003	33.121	35.9715	Bfsp2
ENSMUSG00000032557	-1.26155	1.88e-12	4.04e-11	1153.29	1258.41	1385.85	480.191	550.855	554.681	Uba5
ENSMUSG00000032571	-1.59703	1.02e-12	2.26e-11	2097.2	1973.18	1749.27	568.254	552.598	798.568	Pik3r4
ENSMUSG00000032575	-1.33929	1.86e-12	4.01e-11	5269.9	5309.71	5734.69	2332.83	2349.85	1769.08	Manf
ENSMUSG00000032578	-3.50469	1.58e-11	2.97e-10	77.8013	73.746	159.973	12.4617	5.22964	8.63317	Cish
ENSMUSG00000032579	-1.22745	0.00167661	0.00657626	288.323	317.675	308.644	118.802	64.4989	202.879	Hemk1
ENSMUSG00000032580	-1.44938	8.58e-07	7.33e-06	3653.23	3905.7	3847.18	1168.08	993.631	2010.09	Rbm5
ENSMUSG00000032589	-6.06675	6.14e-11	1.06e-09	48.0538	73.746	70.4229	0.830781	1.74321	0.719431	Bsn
ENSMUSG00000032591	-2.16511	0.00205841	0.00787914	18.3062	18.9092	14.7801	2.49234	5.22964	4.31658	Mst1
ENSMUSG00000032593	-1.55603	0.000310939	0.00151173	148.738	178.692	208.66	40.7083	36.6075	102.159	Amigo3
ENSMUSG00000032596	-1.62799	0.00244802	0.00912943	1327.2	1282.99	1582.34	560.777	102.85	689.214	Uba7
ENSMUSG00000032601	-1.00007	1.93e-06	1.54e-05	692.203	614.55	757.264	289.942	386.993	358.276	Prkar2a
ENSMUSG00000032607	-1.7492	0.000132622	0.000706613	57.2069	50.1095	55.6428	10.8001	27.8914	12.9498	Amt
ENSMUSG00000032611	-2.59383	1.76e-05	0.000114754	25.171	36.873	26.0826	4.1539	6.97285	4.31658	1700102P08Rik
ENSMUSG00000032657	-2.17258	2.67e-06	2.07e-05	99.5399	94.5462	131.282	40.7083	12.2025	17.2663	Fam189b
ENSMUSG00000032661	-3.6749	7.38e-07	6.4e-06	143.017	106.837	196.489	28.2465	3.48643	2.15829	Oas3
ENSMUSG00000032679	-8.00129	2.72e-07	2.57e-06	790.599	857.534	572.947	8.30781	0	0	Cd59a
ENSMUSG00000032688	-1.86862	5.08e-11	8.9e-10	2497.65	2422.27	3258.58	575.731	638.016	1023.03	Malt1
ENSMUSG00000032690	-4.95104	4.21e-12	8.64e-11	56.0627	73.746	150.409	5.81546	0	2.15829	Oas2
ENSMUSG00000032724	-1.4401	2.23e-06	1.76e-05	159.035	121.965	169.537	68.124	52.2964	45.3241	Abtb2
ENSMUSG00000032740	1.84731	2.35e-14	6.39e-13	137.296	114.401	176.492	499.299	477.64	564.034	Ccdc88a
ENSMUSG00000032845	-4.42632	2.83e-25	2.01e-23	234.548	208.002	281.692	9.13859	3.48643	17.9858	Alpk2
ENSMUSG00000032846	1.17978	0.000129425	0.000691512	170.476	162.619	198.227	279.973	561.314	368.348	Zswim6
ENSMUSG00000032855	-1.18949	0.000275193	0.00135324	954.21	690.187	1165.89	440.314	261.482	525.904	Pkd1
ENSMUSG00000032867	1.0134	7.4e-05	0.000418229	1269.99	1180.88	1143.29	2719.98	2869.33	1669.8	Fbxw8
ENSMUSG00000032908	-1.42515	0.00398588	0.0137995	42.3331	52.0004	36.5156	9.96937	27.8914	13.6692	Sgpp2
ENSMUSG00000032932	-1.00777	0.00100884	0.00422547	456.511	335.639	541.648	293.266	198.726	170.505	Hspa13
ENSMUSG00000032939	1.44647	8.09e-11	1.37e-09	525.159	537.022	544.256	1438.91	1788.54	1157.56	Nup93
ENSMUSG00000032946	-1.23434	1.61e-05	0.000105974	2790.55	3104.9	3217.72	1014.38	1016.29	1838.86	Rasgrp2
ENSMUSG00000032959	1.05485	1.04e-07	1.06e-06	2356.92	2336.24	1881.42	4543.54	5154.68	3963.34	Pebp1
ENSMUSG00000032965	2.04226	3.38e-07	3.14e-06	37.7565	31.2002	29.5602	87.232	202.213	119.425	Ift57
ENSMUSG00000032978	-5.06994	1.5e-05	9.94e-05	20.5945	17.9638	24.3437	0	0	1.43886	Guca2b
ENSMUSG00000033066	2.22897	6.03e-07	5.32e-06	434.772	436.803	685.971	4258.58	1225.48	1816.56	Gas7
ENSMUSG00000033083	3.46544	2.6e-05	0.000162411	2.28827	1.89092	5.21651	65.6317	15.6889	23.0218	Tbc1d4
ENSMUSG00000033088	-1.26615	2.2e-15	6.7e-14	3477.03	3452.83	3422.03	1389.9	1319.61	1589.94	Triobp
ENSMUSG00000033111	-1.12208	0.000843737	0.00361454	303.196	279.857	232.135	174.464	74.9581	120.864	3830406C13Rik
ENSMUSG00000033147	3.94442	6.88e-11	1.18e-09	8.00896	1.89092	5.21651	103.848	43.5803	78.4179	Slc22a15
ENSMUSG00000033209	-1.73037	3.05e-11	5.51e-10	225.395	196.656	188.664	63.9701	71.4717	51.0796	Ttc28
ENSMUSG00000033237	1.05358	0.00207978	0.00795181	1040.02	874.552	1292.83	1363.31	3245.86	2053.97	Arid2
ENSMUSG00000033255	-1.14212	0.0134867	0.0385384	60.6393	64.2914	68.6841	24.0926	13.9457	46.763	Gm5134
ENSMUSG00000033256	2.37511	1.1e-10	1.82e-09	96.1075	103.055	86.0725	761.826	306.805	407.198	Shf
ENSMUSG00000033307	1.19368	1.81e-05	0.000117524	1854.65	2013.83	1601.47	5737.37	3678.18	3094.27	Mif
ENSMUSG00000033318	1.96291	1.95e-23	1.21e-21	363.836	418.84	460.792	1438.08	1608.99	1804.33	Gstt2
ENSMUSG00000033355	-3.67861	0.000150761	0.000793745	38.9007	49.164	59.9899	10.8001	0	0	Rtp4
ENSMUSG00000033416	-1.12536	1.93e-10	3.11e-09	1126.98	1050.41	1217.19	471.053	524.707	560.436	Gucd1
ENSMUSG00000033420	-2.07565	0.000175282	0.000907437	96.1075	79.4188	47.818	14.9541	33.121	7.91374	Antxr1
ENSMUSG00000033427	-1.70064	3.89e-15	1.16e-13	391.295	352.657	334.726	117.14	118.538	97.8426	Upb1
ENSMUSG00000033450	-2.06554	3.8e-25	2.64e-23	1107.52	1026.77	1284.13	253.388	256.252	305.039	Tagap
ENSMUSG00000033486	-1.25643	0.00442751	0.0150549	59.4951	62.4005	82.5948	19.108	20.9186	43.8853	Catsper2
ENSMUSG00000033499	1.06539	8.92e-13	2e-11	751.698	757.315	798.126	1664.05	1615.96	1549.65	Larp4b
ENSMUSG00000033526	-1.21878	0.00113365	0.00466041	245.989	233.529	304.297	119.632	55.7828	156.836	Ppip5k1
ENSMUSG00000033540	-1.2492	5.81e-05	0.000336394	310.061	279.857	292.994	127.94	74.9581	163.311	Idua
ENSMUSG00000033544	-1.15627	0.000393277	0.00185326	90.3868	104.946	68.6841	36.5543	40.0939	41.727	Angptl1
ENSMUSG00000033557	1.14834	3.55e-12	7.35e-11	1473.65	1282.99	1368.47	2851.24	3340	2955.42	Fam20b
ENSMUSG00000033706	1.08125	7.12e-06	5.12e-05	718.518	747.86	775.522	2030.43	1225.48	1483.47	Smyd5
ENSMUSG00000033721	5.23674	2.22e-16	7.59e-15	6.86482	0.945462	2.60826	165.325	73.2149	133.814	Vav3
ENSMUSG00000033739	1.21177	0.000292188	0.00142943	26.3152	33.0912	29.5602	60.647	78.4446	69.0653	Fkbpl
ENSMUSG00000033740	7.20026	1.08e-09	1.56e-08	0	0.945462	0.869419	70.6164	41.8371	169.066	St18
ENSMUSG00000033752	1.85023	5.4e-05	0.000315561	57.2069	79.4188	39.1238	154.525	352.129	130.936	Mnd1
ENSMUSG00000033769	-1.22714	0.0111286	0.0327762	200.224	211.783	272.128	175.295	40.0939	74.1013	Exoc6b
ENSMUSG00000033826	-1.77117	0.00100215	0.00420007	154.459	138.037	245.176	28.2465	26.1482	100.72	Dnah8
ENSMUSG00000033849	-1.52726	0.0176581	0.0480294	32.0358	19.8547	20.866	10.8001	1.74321	10.7915	B3galt2
ENSMUSG00000033855	5.53637	2.8e-06	2.16e-05	19.4503	13.2365	100.853	923.828	4690.99	593.53	Ston1
ENSMUSG00000033863	1.5171	0.00108085	0.00448202	66.36	69.9642	68.6841	112.155	353.872	125.9	Klf9
ENSMUSG00000033902	-1.38608	0.00211717	0.00807164	196.792	190.038	188.664	59.8162	31.3778	125.181	Mapkbp1
ENSMUSG00000033906	7.07076	8.18e-11	1.38e-09	0	1.89092	0	80.5857	108.079	74.8208	Zdhhc15
ENSMUSG00000033933	1.38474	0.000249031	0.00123414	510.285	505.822	372.981	880.627	1964.6	787.057	Vhl
ENSMUSG00000033940	1.44444	1.39e-08	1.68e-07	2075.46	2138.63	1730.14	5089.36	7009.46	4084.21	Brk1
ENSMUSG00000033949	2.5219	8.24e-05	0.000460223	5.72069	5.67277	10.433	25.7542	74.9581	28.7772	Trim36
ENSMUSG00000034006	-2.7296	1.29e-22	7.57e-21	440.493	400.876	442.534	85.5704	59.2692	48.2018	Pqlc1
ENSMUSG00000034023	1.1799	0.00142042	0.00569537	180.774	168.292	126.935	479.36	190.01	403.601	Fancd2
ENSMUSG00000034035	-1.12978	0.000919808	0.00389662	151.026	173.019	156.495	81.4165	40.0939	93.526	Ccdc17
ENSMUSG00000034066	-2.12406	3.32e-05	0.000202456	41.1889	41.6003	56.5122	14.1233	3.48643	12.2303	Farp2
ENSMUSG00000034105	1.09182	3.18e-05	0.000194861	76.6572	78.4733	103.461	193.572	202.213	158.994	Tldc1
ENSMUSG00000034145	-5.8753	2.58e-10	4.06e-09	48.0538	57.6732	66.9452	0	3.48643	0.719431	Tmem63c
ENSMUSG00000034161	-2.11831	0.00157185	0.00622393	21.7386	17.9638	23.4743	7.47703	1.74321	4.31658	Scx
ENSMUSG00000034165	1.54635	0.000663817	0.00292071	681.906	725.169	974.618	1732.18	4154.08	1076.27	Ccnd3
ENSMUSG00000034168	1.59875	2.93e-11	5.31e-10	307.773	252.438	306.905	1098.29	746.095	778.424	Irf2bpl
ENSMUSG00000034177	-5.81496	9.8e-48	2.56e-45	419.898	454.767	403.41	8.30781	13.9457	3.59715	Rnf43
ENSMUSG00000034187	1.03169	2.88e-05	0.000177839	1470.22	1551.5	1396.29	2336.99	3953.61	2748.22	Nsf
ENSMUSG00000034192	1.65427	1.6e-17	6.15e-16	540.033	624.005	461.661	1599.25	1818.17	1700.73	Lsm3
ENSMUSG00000034203	1.47221	9.15e-11	1.53e-09	204.801	185.31	169.537	613.947	437.546	495.688	Chchd4
ENSMUSG00000034255	-2.16899	9.75e-09	1.21e-07	808.905	839.57	912.02	157.018	102.85	305.039	Arhgap27
ENSMUSG00000034265	-5.10293	6.5e-19	2.83e-17	108.693	105.892	115.633	5.81546	3.48643	0.719431	Zdhhc14
ENSMUSG00000034271	2.29448	1.14e-11	2.2e-10	49.1979	52.0004	77.3783	370.528	306.805	202.879	Jdp2
ENSMUSG00000034282	-4.09518	2.76e-10	4.33e-09	48.0538	45.3822	47.818	4.1539	0	2.87772	Evpl
ENSMUSG00000034308	-2.05016	3.55e-06	2.69e-05	52.6303	62.4005	51.2957	8.30781	19.1753	14.3886	Sdr42e1
ENSMUSG00000034427	-2.66677	6.22e-06	4.52e-05	38.9007	35.9275	46.0792	10.8001	5.22964	2.87772	Myo15b
ENSMUSG00000034480	-8.52084	2.83e-12	5.96e-11	141.873	109.674	148.671	0	0	0.719431	Diaph2
ENSMUSG00000034487	1.48464	0.0100102	0.0300386	18.3062	17.0183	11.3024	59.8162	15.6889	51.799	Kdelc2
ENSMUSG00000034573	10.2464	3.16e-16	1.06e-14	0	0	0.869419	659.64	235.334	381.298	Ptpn13
ENSMUSG00000034574	1.5904	1.68e-05	0.000110297	83.522	104.946	180.839	482.684	264.968	364.751	Daam1
ENSMUSG00000034586	-7.78101	3.32e-10	5.15e-09	82.3779	62.4005	94.7666	0	0	0.719431	Hid1
ENSMUSG00000034639	2.14721	0.000104976	0.000575405	8.00896	7.56369	6.95535	39.0467	40.0939	21.5829	Setmar
ENSMUSG00000034652	2.41468	2.42e-05	0.000152335	32.0358	27.4184	34.7767	143.725	50.5532	305.039	Cd300a
ENSMUSG00000034663	-1.51576	7.88e-08	8.23e-07	1450.77	1377.54	1597.99	345.605	685.083	522.307	Bmp2k
ENSMUSG00000034674	1.48223	7.54e-10	1.11e-08	311.205	343.203	339.943	900.566	1164.47	720.15	Tdg
ENSMUSG00000034675	-2.42625	6.44e-06	4.67e-05	36.6124	41.6003	33.0379	9.96937	5.22964	5.03601	Dbn1
ENSMUSG00000034687	2.01888	6.61e-10	9.82e-09	1391.27	1139.28	1313.69	4132.3	3564.87	7877.05	Fras1
ENSMUSG00000034731	-1.62605	7.24e-06	5.2e-05	152.17	146.547	212.138	73.9395	31.3778	56.835	Dgkh
ENSMUSG00000034785	1.34944	0.00415035	0.0142799	25.171	15.1274	14.7801	40.7083	33.121	63.3099	Dio1
ENSMUSG00000034792	-2.25696	7.46e-06	5.33e-05	41.1889	35.9275	42.6015	11.6309	5.22964	7.19431	Gna15
ENSMUSG00000034833	-1.5861	2.04e-06	1.63e-05	124.711	121.965	143.454	39.8775	62.7557	31.6549	Tespa1
ENSMUSG00000034853	-2.12556	7.14e-08	7.53e-07	67.5041	65.2369	93.8972	19.9387	19.1753	13.6692	Acot11
ENSMUSG00000034855	-2.91697	1.42e-05	9.51e-05	96.1075	118.183	61.7287	6.64624	29.6346	3.59715	Cxcl10
ENSMUSG00000034858	-1.28366	9.16e-10	1.34e-08	2161.28	2081.91	2262.23	714.471	901.241	1056.12	Fam214a
ENSMUSG00000034863	-2.16797	2.22e-05	0.000141	340.953	358.33	412.974	77.2626	22.6618	143.886	Ano8
ENSMUSG00000034875	1.01673	0.000270685	0.00133303	378.709	373.457	316.468	859.858	821.053	483.457	Nudt19
ENSMUSG00000034881	-2.474	1.77e-08	2.09e-07	386.718	403.712	222.571	99.6937	47.0667	34.5327	Tbxa2r
ENSMUSG00000034883	1.2223	3.46e-05	0.000209976	51.4862	47.2731	53.904	122.956	92.3903	137.411	Lrr1
ENSMUSG00000034903	-1.18965	6.17e-07	5.43e-06	1126.98	1148.74	1354.55	665.455	418.371	503.601	Cobll1
ENSMUSG00000034926	1.3025	9.83e-09	1.21e-07	830.644	718.551	885.068	2315.39	1547.97	2135.27	Dhcr24
ENSMUSG00000034930	1.87101	2.27e-06	1.79e-05	20.5945	17.0183	28.6908	90.5551	57.526	92.8065	Rtkn
ENSMUSG00000034947	-1.93585	9.95e-07	8.39e-06	110.981	109.674	134.76	43.2006	13.9457	32.3744	Tmem106a
ENSMUSG00000034949	1.04219	0.00593487	0.019342	27.4593	30.2548	23.4743	56.4931	69.7285	43.1658	Zfr2
ENSMUSG00000035000	1.47517	5.95e-08	6.38e-07	65.2158	70.9096	48.6874	166.156	156.889	187.771	Dpp4
ENSMUSG00000035064	1.58579	2.24e-18	9.22e-17	683.05	595.641	545.995	1691.47	1816.43	1964.76	Eef2k
ENSMUSG00000035067	-7.25624	2.4e-08	2.78e-07	26.3152	33.0912	26.0826	0	0	0	Xkr6
ENSMUSG00000035107	-2.8761	0.00115736	0.00473889	30.8917	13.2365	21.7355	6.64624	0	1.43886	Dcbld2
ENSMUSG00000035158	5.51551	4.51e-15	1.33e-13	1.14414	2.83639	5.21651	230.126	59.2692	143.886	Mitf
ENSMUSG00000035173	-1.56976	4.21e-08	4.63e-07	923.319	889.679	976.357	206.864	317.265	415.111	Ccdc186
ENSMUSG00000035208	-1.57426	4.56e-08	4.97e-07	157.891	169.238	161.712	63.1393	36.6075	60.4322	Slfn8
ENSMUSG00000035235	-1.73724	6.87e-10	1.01e-08	120.134	114.401	115.633	34.062	34.8643	35.9715	Trim13
ENSMUSG00000035270	-3.30262	4.58e-06	3.41e-05	21.7386	24.582	29.5602	2.49234	3.48643	2.15829	Impg2
ENSMUSG00000035273	-2.17007	3.65e-34	4.87e-32	2305.44	2203.87	1873.6	490.991	441.033	483.457	Hpse
ENSMUSG00000035275	3.23754	3.47e-15	1.04e-13	5.72069	12.291	18.2578	117.14	123.768	110.073	Raver2
ENSMUSG00000035298	-1.57989	0.00675067	0.0215488	18.3062	21.7456	20.866	6.64624	8.71606	5.75544	Klhl35
ENSMUSG00000035299	1.21068	0.015708	0.0436786	68.6482	76.5824	88.6807	196.064	59.2692	282.736	Mid1
ENSMUSG00000035351	1.79233	1.12e-08	1.38e-07	89.2427	106.837	76.5088	353.082	207.442	378.42	Nup37
ENSMUSG00000035370	-1.24264	0.00173597	0.00678118	207.089	187.201	194.75	124.617	38.3507	82.0151	Adat3
ENSMUSG00000035372	-1.17572	0.0139746	0.0397113	29.7476	33.0912	30.4297	18.2772	8.71606	12.9498	1810055G02Rik
ENSMUSG00000035378	1.45587	0.000184931	0.000949998	88.0986	82.2552	103.461	370.528	132.484	244.606	Shq1
ENSMUSG00000035390	5.98973	6.83e-08	7.23e-07	1.14414	0.945462	0	42.3698	41.8371	40.2881	Brsk1
ENSMUSG00000035441	-1.60516	4.15e-07	3.78e-06	667.032	599.423	632.937	234.28	271.941	122.303	Myo1d
ENSMUSG00000035498	-4.06741	8.19e-09	1.03e-07	56.0627	35.9275	39.1238	4.1539	3.48643	0.719431	Cdcp1
ENSMUSG00000035506	-3.11356	8.34e-11	1.41e-09	57.2069	73.746	53.904	6.64624	5.22964	8.63317	Slc12a8
ENSMUSG00000035513	-2.02899	3.02e-13	7.21e-12	979.381	1038.12	934.625	280.804	151.659	284.895	Ntng2
ENSMUSG00000035517	-3.27305	2.14e-17	8.04e-16	250.566	282.693	305.166	46.5237	20.9186	17.9858	Tdrd7
ENSMUSG00000035539	-7.07436	7.07e-08	7.47e-07	26.3152	27.4184	21.7355	0	0	0	Ccdc180
ENSMUSG00000035547	-1.05335	0.00245895	0.00916505	356.971	351.712	492.96	274.158	186.524	118.706	Capn5
ENSMUSG00000035640	1.54088	1e-09	1.45e-08	368.412	432.076	539.04	1046.78	1281.26	1571.96	Cbarp
ENSMUSG00000035649	-1.12645	0.00185646	0.0072012	1247.11	1319.86	1377.16	525.053	336.44	940.296	Zcchc7
ENSMUSG00000035678	-1.57949	0.0151895	0.0425203	28.6034	18.9092	26.0826	13.2925	1.74321	7.91374	Tnfsf9
ENSMUSG00000035683	1.47972	7.89e-06	5.61e-05	155.603	155.056	115.633	557.454	263.225	363.312	Melk
ENSMUSG00000035692	-1.83762	2.43e-05	0.000152413	231.116	289.311	355.592	135.417	38.3507	68.3459	Isg15
ENSMUSG00000035697	-1.03222	8.32e-06	5.85e-05	5867.14	5436.4	7294.42	2371.88	3395.78	3328.81	Arhgap45
ENSMUSG00000035713	-2.63169	1.74e-09	2.41e-08	101.828	132.365	155.626	28.2465	6.97285	24.4606	Usp35
ENSMUSG00000035722	-2.47467	9.05e-14	2.27e-12	1110.96	1059.86	1556.26	205.203	142.943	317.988	Abca7
ENSMUSG00000035735	-3.89383	1.94e-10	3.11e-09	42.3331	48.2185	78.2477	4.98468	3.48643	2.87772	Dagla
ENSMUSG00000035776	1.28092	0.00117405	0.00479985	48.0538	29.3093	49.5569	113.817	130.741	66.1876	Cd99l2
ENSMUSG00000035829	2.76745	1.57e-05	0.000103533	6.86482	12.291	11.3024	96.3706	19.1753	90.6483	Ppp1r26
ENSMUSG00000035834	1.40417	0.000215449	0.00108629	121.279	121.019	99.9832	178.618	470.667	261.153	Polr3g
ENSMUSG00000035914	3.76656	1.56e-08	1.87e-07	21.7386	16.0728	15.6495	529.207	74.9581	119.425	Cd276
ENSMUSG00000035934	6.9665	1.23e-06	1.01e-05	0	0	0	29.9081	6.97285	29.4967	Pknox2
ENSMUSG00000036002	-1.41345	4.73e-09	6.17e-08	564.06	585.241	579.033	181.941	186.524	276.981	Fam214b
ENSMUSG00000036022	1.54851	4.08e-13	9.51e-12	291.755	271.348	242.568	905.551	658.934	785.618	Fam122b
ENSMUSG00000036027	1.1761	9.05e-13	2.03e-11	2912.97	3160.68	2864.73	6933.7	7272.68	5995.73	1810046K07Rik
ENSMUSG00000036030	7.53418	6.53e-07	5.72e-06	0	0	0	17.4464	76.7014	7.91374	Prtg
ENSMUSG00000036052	-1.95018	3.44e-06	2.62e-05	211.665	180.583	243.437	49.8468	24.405	86.3317	Dnajb5
ENSMUSG00000036053	-2.62207	2.42e-06	1.89e-05	434.772	360.221	459.053	111.325	12.2025	76.9791	Fmnl2
ENSMUSG00000036067	-5.26966	1.03e-24	6.93e-23	170.476	168.292	188.664	1.66156	1.74321	8.63317	Slc2a6
ENSMUSG00000036106	-1.96579	3.26e-15	9.79e-14	4768.76	4784.98	4109.74	834.104	1237.68	1426.63	Prr5
ENSMUSG00000036138	-1.10087	1.65e-07	1.63e-06	1985.08	2159.43	1959.67	982.813	749.581	1107.2	Acaa1a
ENSMUSG00000036139	-8.91434	4.5e-13	1.05e-11	105.261	85.0916	79.9865	0	0	0	Hoxc9
ENSMUSG00000036169	-2.44628	4.79e-07	4.31e-06	96.1075	86.9825	71.2923	26.585	10.4593	8.63317	Sostdc1
ENSMUSG00000036223	1.47155	1.14e-08	1.4e-07	92.6751	97.3826	68.6841	214.341	271.941	232.376	Ska1
ENSMUSG00000036225	1.71379	2.5e-05	0.000156547	18.3062	20.8002	35.6462	101.355	62.7557	81.2957	Kctd1
ENSMUSG00000036246	-1.31039	5.8e-07	5.13e-06	1616.67	1684.81	1736.23	699.517	463.695	861.878	Gmip
ENSMUSG00000036256	6.03479	1.35e-20	6.86e-19	8.00896	1.89092	5.21651	557.454	128.998	284.175	Igfbp7
ENSMUSG00000036257	1.44685	4.57e-11	8.09e-10	670.464	655.205	703.36	1934.89	2172.04	1430.23	Pnpla8
ENSMUSG00000036273	-7.11711	1.62e-08	1.94e-07	37.7565	54.8368	58.2511	0	0	0.719431	Lrrk2
ENSMUSG00000036278	1.04793	0.00976903	0.0294694	155.603	138.983	115.633	222.649	465.438	164.75	Macrod1
ENSMUSG00000036285	1.29068	0.00010784	0.000590131	683.05	676.951	728.573	1513.68	2555.55	1046.77	Noa1
ENSMUSG00000036292	-1.2908	0.000846523	0.00362299	45.7655	47.2731	46.0792	16.6156	22.6618	18.7052	Gramd1c
ENSMUSG00000036295	1.97937	0.00464575	0.015689	8.00896	14.1819	15.6495	13.2925	92.3903	46.763	Lrrn3
ENSMUSG00000036353	-1.35251	0.0123198	0.0356392	36.6124	19.8547	22.6049	10.8001	8.71606	10.7915	P2ry12
ENSMUSG00000036356	3.36018	1.3e-15	4.11e-14	13.7296	14.1819	9.56361	86.4012	142.943	153.958	Csgalnact1
ENSMUSG00000036402	1.0048	8.54e-09	1.07e-07	281.458	329.966	321.685	623.916	620.584	629.502	Gng12
ENSMUSG00000036452	-1.06724	2.18e-07	2.1e-06	566.348	539.859	637.284	320.681	261.482	248.923	Arhgap26
ENSMUSG00000036503	-1.01959	6.18e-09	7.88e-08	1294.02	1369.03	1334.56	609.793	613.611	745.33	Rnf13
ENSMUSG00000036528	-2.07225	2.07e-21	1.1e-19	1631.54	1675.36	1651.9	307.389	402.682	469.069	Ppfibp2
ENSMUSG00000036533	1.34413	6.74e-05	0.000384794	38.9007	50.1095	28.6908	114.648	90.6471	92.0871	Cdc42ep3
ENSMUSG00000036534	-2.20309	1.31e-08	1.59e-07	244.845	232.584	285.169	84.7396	50.5532	30.2161	Slc38a7
ENSMUSG00000036553	-1.77874	2.44e-12	5.19e-11	315.782	305.384	381.675	106.34	73.2149	108.634	Sh3tc1
ENSMUSG00000036568	-1.05312	3.98e-06	2.98e-05	775.725	700.587	915.498	344.774	341.67	463.313	Bicral
ENSMUSG00000036591	1.5034	6.64e-12	1.33e-10	236.836	212.729	237.351	529.207	674.623	743.891	Arhgap21
ENSMUSG00000036599	-1.44707	1.2e-06	9.92e-06	244.845	277.02	347.767	140.402	81.931	94.2454	Chst12
ENSMUSG00000036606	3.32972	2.73e-42	5.51e-40	803.184	710.987	859.855	10256	6258.13	7351.14	Plxnb2
ENSMUSG00000036634	-4.87275	1.74e-14	4.78e-13	77.8013	64.2914	74.77	3.32312	0	2.87772	Mag
ENSMUSG00000036686	-1.61977	5.94e-13	1.37e-11	499.988	514.331	552.081	179.449	130.741	194.246	Cc2d1a
ENSMUSG00000036764	3.85041	9.77e-08	1e-06	3.43241	2.83639	4.34709	58.9854	76.7014	20.1441	Dnajc12
ENSMUSG00000036769	-1.18767	0.000155862	0.000817694	347.818	312.002	452.967	114.648	153.403	219.426	Wdr44
ENSMUSG00000036782	5.86071	5.39e-58	2.66e-55	13.7296	21.7456	27.8214	1708.08	1068.59	944.612	Klhl13
ENSMUSG00000036825	2.00031	1.1e-08	1.35e-07	107.549	121.965	130.413	407.913	726.92	312.233	Ssx2ip
ENSMUSG00000036863	7.46954	3.04e-35	4.18e-33	2.28827	1.89092	2.60826	404.59	338.183	461.155	Syde2
ENSMUSG00000036872	-4.94096	1.3e-06	1.07e-05	18.3062	34.9821	32.1685	1.66156	0	0.719431	Abcc12
ENSMUSG00000036879	-1.69309	1.04e-18	4.45e-17	1860.37	1966.56	1816.22	557.454	502.045	680.581	Phkb
ENSMUSG00000036880	1.75072	6.5e-09	8.28e-08	838.653	842.406	801.604	2332.83	4061.69	1966.92	Acaa2
ENSMUSG00000036882	-1.06027	0.00181756	0.00705853	313.494	287.42	326.901	98.8629	122.025	221.585	Arhgap33
ENSMUSG00000036902	-6.33345	1.04e-79	2.31e-76	2050.29	1866.34	2248.32	34.8928	8.71606	28.0578	Neto2
ENSMUSG00000036931	-1.20515	0.000255784	0.00126338	3884.35	4096.69	3296.84	1768.73	913.443	2203.62	Nfkbid
ENSMUSG00000036944	-1.61274	1.43e-05	9.53e-05	672.753	610.768	539.909	122.956	324.238	154.678	Tmem71
ENSMUSG00000036948	-1.54611	0.00115252	0.0047205	566.348	552.15	634.676	217.665	62.7557	315.83	BC037034
ENSMUSG00000036966	-1.28094	8.37e-14	2.12e-12	860.391	862.261	945.928	379.667	334.697	380.579	Spryd3
ENSMUSG00000036989	-2.12294	1.94e-10	3.11e-09	99.5399	88.8734	106.069	23.2619	17.4321	25.1801	Trim3
ENSMUSG00000037003	-2.11026	1.84e-05	0.000119169	76.6572	82.2552	108.677	8.30781	34.8643	21.5829	Tns2
ENSMUSG00000037031	-3.28437	0.00021704	0.00109348	16.0179	15.1274	30.4297	4.1539	0	1.43886	Tspan15
ENSMUSG00000037071	-1.04791	0.000922062	0.00390493	11037.5	9482.98	12786.5	4428.89	7915.93	3771.25	Scd1
ENSMUSG00000037119	1.15839	1.89e-06	1.52e-05	900.436	791.351	992.876	1748.79	2576.47	1674.11	Fam91a1
ENSMUSG00000037129	-7.738	1.26e-09	1.8e-08	48.0538	36.873	34.7767	0	0	0	Tmprss13
ENSMUSG00000037148	2.18878	2.17e-08	2.52e-07	22.8827	33.0912	26.0826	160.341	76.7014	134.534	Arhgap10
ENSMUSG00000037151	-1.05489	0.000227723	0.0011417	259.719	222.183	282.561	162.833	97.6199	105.037	Lrrc20
ENSMUSG00000037161	5.12901	9.94e-07	8.39e-06	0	1.89092	0.869419	34.062	52.2964	16.5469	Mgarp
ENSMUSG00000037211	2.12957	0.00527513	0.0174911	16.0179	12.291	4.34709	30.7389	97.6199	15.8275	Spry1
ENSMUSG00000037217	-1.67947	0.000684285	0.00299103	30.8917	31.2002	54.7734	12.4617	13.9457	10.7915	Syn1
ENSMUSG00000037224	-1.39243	0.000702315	0.00306081	98.3958	90.7643	81.7254	40.7083	47.0667	17.9858	Zfyve28
ENSMUSG00000037243	-1.18273	0.0017535	0.00683961	162.467	197.601	172.145	58.9854	50.5532	121.584	Zfp692
ENSMUSG00000037280	-4.29906	4.03e-10	6.16e-09	56.0627	52.0004	79.1171	2.49234	8.71606	0.719431	Galnt6
ENSMUSG00000037295	-3.32417	3.09e-64	1.96e-61	963.363	950.189	1043.3	103.017	85.4174	103.598	Ldlrap1
ENSMUSG00000037326	-1.04065	0.00110179	0.00455186	491.979	466.113	588.596	304.896	144.687	297.125	Capn15
ENSMUSG00000037348	-1.83709	3.57e-05	0.000215746	53.7744	56.7277	59.9899	16.6156	24.405	9.3526	Paqr7
ENSMUSG00000037363	-1.56458	6.07e-05	0.000350005	181.918	214.62	199.966	53.17	38.3507	106.476	Letm2
ENSMUSG00000037369	-1.32787	8.26e-06	5.82e-05	1202.49	1129.83	1390.2	318.189	505.532	658.998	Kdm6a
ENSMUSG00000037386	1.72435	2.41e-06	1.89e-05	76.6572	66.1823	90.4195	157.848	244.05	368.348	Rims2
ENSMUSG00000037406	2.16414	0.000232097	0.00116144	12.5855	12.291	9.56361	19.9387	69.7285	65.4682	Htra4
ENSMUSG00000037418	-2.28318	0.00137835	0.00553997	22.8827	20.8002	13.9107	4.98468	5.22964	2.15829	Best1
ENSMUSG00000037419	2.75178	4.26e-19	1.91e-17	313.494	291.202	435.579	3072.23	2365.54	1573.39	Endod1
ENSMUSG00000037428	3.74992	3.08e-05	0.000189003	2.28827	2.83639	4.34709	6.64624	67.9853	55.3962	Vgf
ENSMUSG00000037455	-4.53681	1.19e-13	2.94e-12	69.7924	90.7643	72.1618	4.1539	6.97285	0.719431	Slc18b1
ENSMUSG00000037466	1.07575	1.32e-06	1.08e-05	140.729	179.638	136.499	335.635	294.603	330.938	Tedc1
ENSMUSG00000037493	3.04307	9.49e-34	1.22e-31	98.3958	124.801	80.8559	962.875	808.851	732.38	Cib2
ENSMUSG00000037509	-1.38485	1.04e-05	7.11e-05	114.414	104.001	125.196	34.8928	40.0939	55.3962	Arhgef4
ENSMUSG00000037606	-4.84931	1.39e-44	3.18e-42	306.629	292.148	348.637	9.96937	15.6889	9.3526	Osbpl5
ENSMUSG00000037621	2.18498	2.03e-06	1.61e-05	11.4414	12.291	22.6049	95.5398	54.0396	61.871	Atoh8
ENSMUSG00000037636	-1.18996	0.0119154	0.0346497	35.4683	32.1457	39.9933	21.6003	8.71606	15.108	Slc25a43
ENSMUSG00000037652	-1.07942	0.000144826	0.000765818	882.13	719.496	1044.17	337.297	352.129	559.717	Phc3
ENSMUSG00000037679	2.67837	1.23e-49	3.41e-47	406.169	401.821	431.232	3007.43	2546.83	2379.16	Inf2
ENSMUSG00000037709	5.26323	7.71e-08	8.08e-07	0	0	2.60826	33.2312	41.8371	35.9715	Fam13a
ENSMUSG00000037710	1.2146	2.89e-10	4.53e-09	395.871	420.73	397.324	1006.08	1021.52	793.532	Cisd1
ENSMUSG00000037731	-1.10071	0.000356846	0.00170204	2772.24	2657.69	3711.55	1875.07	902.984	1479.87	Themis2
ENSMUSG00000037773	-1.2162	0.00203924	0.00781476	212.81	194.765	237.351	92.2166	43.5803	137.411	Pced1a
ENSMUSG00000037787	1.32156	8.72e-08	9.02e-07	311.205	314.839	276.475	622.255	974.456	664.754	Apopt1
ENSMUSG00000037846	3.05938	1.61e-10	2.63e-09	13.7296	11.3455	3.47767	78.0934	76.7014	77.6985	Rtkn2
ENSMUSG00000037849	-5.74125	8.84e-26	6.48e-24	178.485	159.783	246.915	3.32312	0	5.75544	Ifi206
ENSMUSG00000037855	4.82182	1.24e-05	8.4e-05	0	1.89092	0.869419	22.4311	48.81	12.2303	Zfp365
ENSMUSG00000037876	-1.21731	0.00105	0.00437176	3795.1	3529.41	4978.29	988.629	1563.66	2737.43	Jmjd1c
ENSMUSG00000037890	1.02665	0.0152435	0.0426356	26.3152	15.1274	33.9073	57.3239	45.3235	50.3601	Wdr19
ENSMUSG00000037894	1.25285	1.31e-07	1.32e-06	4539.94	4829.42	3151.64	11536.2	9057.73	9241.09	H2afz
ENSMUSG00000037907	-1.77918	0.000972778	0.00409141	52.6303	50.1095	58.2511	28.2465	6.97285	10.072	Ankrd13b
ENSMUSG00000037913	-1.34831	0.000106092	0.000581044	93.8192	86.037	69.5535	39.8775	33.121	25.1801	Tmem156
ENSMUSG00000037921	-2.83783	2.18e-09	2.96e-08	57.2069	50.1095	53.0345	7.47703	10.4593	5.75544	Ddx60
ENSMUSG00000037922	-2.9324	6.05e-09	7.74e-08	3253.93	3020.75	3365.52	589.023	108.079	561.875	Bank1
ENSMUSG00000037936	1.78124	1e-11	1.95e-10	157.891	153.165	173.014	724.441	454.978	482.018	Scarb1
ENSMUSG00000037960	-3.03146	2.9e-15	8.75e-14	157.891	149.383	125.196	14.1233	29.6346	12.9498	Card19
ENSMUSG00000037977	-1.69565	0.0147316	0.0414911	29.7476	24.582	27.8214	13.2925	0	10.072	6430571L13Rik
ENSMUSG00000037979	-2.34426	8.19e-06	5.79e-05	43.4772	44.4367	48.6874	5.81546	5.22964	14.3886	Ccdc92
ENSMUSG00000037991	1.69577	0.0061011	0.0197967	90.3868	132.365	114.763	633.055	64.4989	393.529	Rmi2
ENSMUSG00000037997	1.13569	0.0152106	0.0425612	165.9	148.437	128.674	545.823	127.255	296.405	Parp11
ENSMUSG00000037999	-1.14962	0.00104047	0.00433898	961.075	805.533	1251.09	270.834	653.705	440.292	Arap2
ENSMUSG00000038042	-3.52406	1.92e-33	2.38e-31	284.89	236.365	256.479	19.9387	20.9186	25.8995	Ptpdc1
ENSMUSG00000038048	6.98533	9.49e-07	8.03e-06	0	0	0	39.8775	10.4593	17.2663	Cntnap5c
ENSMUSG00000038065	1.11351	0.000265232	0.00130666	121.279	85.0916	95.6361	156.187	230.104	266.189	Mturn
ENSMUSG00000038070	2.04173	1.56e-08	1.87e-07	45.7655	42.5458	20.866	137.91	135.971	171.224	Cntln
ENSMUSG00000038074	-3.66208	6e-09	7.67e-08	57.2069	40.6549	35.6462	4.98468	3.48643	2.15829	Fkbp14
ENSMUSG00000038119	-1.06282	0.0141609	0.0401297	93.8192	87.9279	88.6807	68.9548	20.9186	36.691	Cdon
ENSMUSG00000038122	-7.07608	9.53e-08	9.77e-07	19.4503	23.6365	32.1685	0	0	0	Tbc1d32
ENSMUSG00000038143	3.19854	2.25e-21	1.18e-19	131.576	119.128	90.4195	721.118	1521.82	889.216	Stox2
ENSMUSG00000038170	-1.25312	0.000465864	0.00213791	354.683	339.421	489.483	243.419	99.3631	150.361	Pde4dip
ENSMUSG00000038178	-1.31991	1.51e-10	2.46e-09	859.247	751.642	811.168	382.99	282.4	301.441	Slc43a2
ENSMUSG00000038214	1.31506	0.000627225	0.00278081	231.116	235.42	280.822	962.044	324.238	569.789	Bend3
ENSMUSG00000038217	-1.62673	0.00326869	0.0116616	159.035	122.91	90.4195	59.8162	8.71606	48.9213	Tlcd2
ENSMUSG00000038241	-2.28949	5.13e-09	6.65e-08	1007.98	1015.43	1265.87	214.341	106.336	347.485	Cep250
ENSMUSG00000038246	4.64684	1.44e-06	1.17e-05	2.28827	0.945462	1.73884	75.601	34.8643	12.2303	Fam50b
ENSMUSG00000038252	1.26809	5.96e-06	4.35e-05	2407.26	2190.63	1690.15	6596.4	4915.86	3630.25	Ncapd2
ENSMUSG00000038256	1.1353	2.03e-07	1.97e-06	295.187	245.82	255.609	672.932	484.613	586.336	Bcl9
ENSMUSG00000038260	-2.39914	2.64e-10	4.15e-09	125.855	121.965	159.104	35.7236	26.1482	15.8275	Trpm4
ENSMUSG00000038264	-1.18865	0.000188087	0.000964372	1451.91	1420.08	1317.17	803.365	346.899	682.02	Sema7a
ENSMUSG00000038267	-2.11022	8.08e-08	8.42e-07	73.2248	74.6915	83.4642	14.9541	12.2025	24.4606	Slc22a23
ENSMUSG00000038312	-1.22597	9.52e-10	1.38e-08	1731.08	1734.92	2118.77	903.059	793.162	692.092	Edem2
ENSMUSG00000038331	2.45864	1.31e-11	2.5e-10	128.143	117.237	59.9899	382.159	603.152	689.214	Satb2
ENSMUSG00000038347	-4.09883	1.68e-05	0.000110203	17.1621	23.6365	22.6049	2.49234	0	0.719431	Tcte2
ENSMUSG00000038352	1.70413	0.000121278	0.000653482	1850.07	2068.67	1209.36	3073.06	9868.33	3771.97	Arl5c
ENSMUSG00000038354	4.32537	0.000112595	0.000612382	3.43241	0	0	17.4464	31.3778	13.6692	Ankrd35
ENSMUSG00000038357	-4.73581	3.85e-09	5.07e-08	67.5041	63.3459	25.2131	0.830781	3.48643	2.15829	Camp
ENSMUSG00000038388	3.04742	2.23e-56	1.03e-53	580.078	585.241	519.043	5066.93	4978.62	3879.17	Mpp6
ENSMUSG00000038400	3.49143	7.89e-16	2.53e-14	13.7296	17.9638	27.8214	307.389	235.334	133.814	Pmepa1
ENSMUSG00000038402	11.9508	2.96e-23	1.8e-21	1.14414	0	0	1647.44	1316.13	1204.33	Foxf2
ENSMUSG00000038408	7.80282	8.04e-10	1.18e-08	0	0	0	42.3698	43.5803	35.2521	1700018A04Rik
ENSMUSG00000038415	6.65719	1.39e-09	1.95e-08	1.14414	0.945462	0	63.9701	83.6742	51.799	Foxq1
ENSMUSG00000038421	1.20435	7.31e-06	5.24e-05	2496.51	2731.44	2578.7	4832.65	8327.33	4836.73	Fcrla
ENSMUSG00000038429	1.16103	2.07e-08	2.41e-07	1814.6	1602.56	1764.92	4720.5	3423.67	3440.32	Usp5
ENSMUSG00000038456	-2.71203	1.8e-08	2.13e-07	120.134	110.619	130.413	20.7695	3.48643	27.3384	Dennd2a
ENSMUSG00000038485	1.34936	3.49e-05	0.000211485	398.16	370.621	350.376	805.026	1420.72	631.66	Socs7
ENSMUSG00000038502	1.72691	3.14e-12	6.56e-11	726.527	745.024	760.741	2586.22	3043.65	1765.48	Ptov1
ENSMUSG00000038503	1.31376	7.13e-13	1.62e-11	425.619	450.985	420.799	1142.32	1154.01	932.382	Mesd
ENSMUSG00000038543	-1.6568	1.7e-12	3.68e-11	347.818	361.166	281.692	105.509	90.6471	115.109	BC028528
ENSMUSG00000038545	2.41147	1.62e-12	3.53e-11	213.954	197.601	174.753	1466.33	596.179	1050.37	Cul7
ENSMUSG00000038555	2.36824	2.43e-11	4.44e-10	17.1621	17.9638	16.519	99.6937	76.7014	88.49	Reep2
ENSMUSG00000038587	2.52796	8.4e-06	5.9e-05	123.567	130.474	62.5981	321.512	270.198	1230.23	Akap12
ENSMUSG00000038608	-2.06856	8.27e-19	3.58e-17	1521.7	1430.48	1821.43	328.989	334.697	471.227	Dock10
ENSMUSG00000038642	-1.20761	8.71e-10	1.28e-08	8664.55	8897.74	8416.84	4276.86	3951.86	3022.33	Ctss
ENSMUSG00000038644	1.16991	3.4e-05	0.000206786	1788.29	1655.5	2050.96	5395.09	2747.3	4215.86	Pold1
ENSMUSG00000038650	-1.14296	4.46e-07	4.04e-06	2402.69	2467.65	2376.99	971.183	1405.03	912.957	Rnh1
ENSMUSG00000038663	-3.75676	1.02e-09	1.47e-08	218.53	199.492	200.836	34.062	5.22964	5.03601	Fsd2
ENSMUSG00000038679	-7.5505	1.4e-09	1.96e-08	83.522	69.0187	52.1651	0	0	0.719431	Trps1
ENSMUSG00000038685	-1.07658	0.00115923	0.00474509	548.042	584.295	620.765	237.603	176.064	412.953	Rtel1
ENSMUSG00000038692	-3.6763	9.22e-05	0.00051151	34.3241	31.2002	27.8214	6.64624	0	0	Hoxb4
ENSMUSG00000038708	-1.15781	0.000594356	0.00265628	1413.01	1314.19	1879.68	518.407	505.532	1037.42	Golga4
ENSMUSG00000038718	1.84807	4.74e-14	1.25e-12	294.043	263.784	267.781	806.688	1279.52	891.374	Pbx3
ENSMUSG00000038738	-1.53792	4.13e-05	0.000246795	76.6572	55.7822	91.289	29.0773	20.9186	25.8995	Shank1
ENSMUSG00000038759	1.12877	0.0021657	0.00822141	929.039	710.042	924.192	2631.91	943.078	2025.2	Nup205
ENSMUSG00000038775	-3.38434	2.29e-09	3.09e-08	193.359	200.438	178.231	38.2159	5.22964	9.3526	Vill
ENSMUSG00000038807	-3.89882	1.33e-38	2.21e-36	1297.45	1096.74	1873.6	95.5398	71.4717	115.828	Rap1gap2
ENSMUSG00000038816	1.22333	0.00017429	0.000903353	49.1979	46.3276	39.9933	77.2626	123.768	116.548	Ctnnal1
ENSMUSG00000038866	-1.1397	1.39e-07	1.39e-06	655.591	715.714	898.11	328.989	317.265	382.018	Zcchc2
ENSMUSG00000038872	3.61971	1.31e-68	1.34e-65	105.261	91.7098	106.069	1197.99	1122.63	1399.29	Zfhx3
ENSMUSG00000038936	3.79813	3.63e-22	2.04e-20	12.5855	17.0183	19.1272	216.834	312.035	158.994	Sccpdh
ENSMUSG00000038965	1.09918	2.46e-08	2.84e-07	1265.42	1248.01	1169.37	2979.18	2764.74	2147.5	Ube2l3
ENSMUSG00000038967	-1.66298	7.79e-05	0.000437338	345.529	307.275	291.255	139.571	118.538	41.727	Pdk2
ENSMUSG00000038982	1.3043	4.89e-09	6.35e-08	218.53	225.965	196.489	507.607	632.786	447.486	Bloc1s5
ENSMUSG00000039005	1.13793	0.00179889	0.00699824	58.351	67.1278	57.3816	194.403	115.052	92.0871	Tlr4
ENSMUSG00000039007	5.34194	1.51e-11	2.85e-10	0	0.945462	3.47767	47.3545	83.6742	64.7488	Cpq
ENSMUSG00000039137	-1.21366	0.000249599	0.00123604	499.988	522.84	613.81	250.065	132.484	317.988	Whrn
ENSMUSG00000039145	-3.66693	2.05e-24	1.35e-22	501.132	438.694	565.122	44.0314	57.526	20.8635	Camk1d
ENSMUSG00000039153	1.75595	0.0017798	0.00692802	50.342	43.4912	70.4229	141.233	62.7557	348.204	Runx2
ENSMUSG00000039157	-1.55184	8.66e-06	6.06e-05	1275.71	1113.75	1208.49	557.454	209.186	455.4	Fam102a
ENSMUSG00000039163	-2.33995	1.18e-05	8.02e-05	186.494	245.82	177.361	32.4004	78.4446	13.6692	Cmc1
ENSMUSG00000039178	1.7838	0.000327593	0.0015806	20.5945	20.8002	13.9107	76.4318	29.6346	80.5762	Tbc1d19
ENSMUSG00000039195	-1.43531	6.81e-11	1.17e-09	445.069	491.64	403.41	145.387	195.24	158.994	1110008P14Rik
ENSMUSG00000039199	-1.86381	5.12e-08	5.53e-07	101.828	123.855	120.849	24.9234	26.1482	42.4464	Zdhhc1
ENSMUSG00000039208	-1.01309	0.0014771	0.00588898	112.125	103.055	113.024	39.0467	54.0396	69.0653	Metrnl
ENSMUSG00000039217	-8.00574	2.33e-10	3.69e-09	53.7744	52.0004	38.2544	0	0	0	Il18
ENSMUSG00000039234	-2.52319	6.17e-09	7.88e-08	557.195	502.986	815.515	186.095	78.4446	60.4322	Sec24d
ENSMUSG00000039236	-2.27055	2.09e-12	4.47e-11	475.961	543.64	632.067	166.987	83.6742	89.2094	Isg20
ENSMUSG00000039264	-1.885	2.3e-05	0.000145776	2313.45	2372.16	2734.32	1233.71	388.736	384.176	Gimap3
ENSMUSG00000039270	-7.23225	3.22e-08	3.63e-07	34.3241	27.4184	22.6049	0	0	0	Megf9
ENSMUSG00000039286	-4.58395	2.08e-10	3.32e-09	68.6482	39.7094	156.495	5.81546	1.74321	2.87772	Fndc3b
ENSMUSG00000039316	1.05589	2.96e-07	2.78e-06	2439.3	2179.29	2252.66	5174.1	5341.2	3773.41	Rftn1
ENSMUSG00000039328	1.22892	1.64e-11	3.08e-10	282.602	328.075	347.767	769.303	770.5	710.797	Rnf122
ENSMUSG00000039384	-1.08743	0.0136021	0.038859	5257.31	5478.95	5373.88	934.628	2707.21	3939.6	Dusp10
ENSMUSG00000039395	1.32702	1.47e-10	2.41e-09	449.646	370.621	390.369	1082.51	840.228	1107.2	Mreg
ENSMUSG00000039405	2.72101	1e-05	6.91e-05	5.72069	3.78185	4.34709	21.6003	36.6075	33.0938	Prss23
ENSMUSG00000039450	-1.70621	1.49e-07	1.48e-06	329.511	449.094	273.867	92.2166	149.916	84.8928	Dcxr
ENSMUSG00000039456	-1.55928	1.69e-08	2.01e-07	763.139	797.97	991.137	288.281	202.213	370.507	Morc3
ENSMUSG00000039470	3.22961	1e-23	6.27e-22	43.4772	39.7094	38.2544	510.099	348.643	277.7	Zdhhc2
ENSMUSG00000039474	-2.62048	1.67e-07	1.65e-06	73.2248	92.6552	118.241	17.4464	3.48643	22.3023	Wfs1
ENSMUSG00000039477	-2.37837	3e-10	4.69e-09	831.788	673.169	959.838	111.325	104.593	254.678	Tnrc18
ENSMUSG00000039485	1.49304	0.00183072	0.00710343	16.0179	16.0728	19.1272	68.9548	27.8914	45.3241	Tspyl4
ENSMUSG00000039501	-1.83968	9.02e-18	3.56e-16	644.149	627.787	817.254	187.756	181.294	212.951	Znfx1
ENSMUSG00000039530	1.24532	4.03e-06	3.01e-05	275.737	293.093	275.606	585.7	906.471	516.551	Tusc3
ENSMUSG00000039543	4.52868	3.27e-19	1.49e-17	6.86482	4.72731	2.60826	117.14	88.9038	110.073	Cfap70
ENSMUSG00000039577	-3.94085	1.27e-06	1.04e-05	30.8917	21.7456	32.1685	3.32312	0	1.43886	Nphp4
ENSMUSG00000039616	-2.89574	8.74e-05	0.000485878	19.4503	17.0183	34.7767	4.1539	3.48643	2.15829	Mocos
ENSMUSG00000039621	-1.12892	4.56e-07	4.13e-06	1082.35	905.752	1292.83	550.808	428.83	517.271	Prex1
ENSMUSG00000039652	-4.82997	2.85e-20	1.41e-18	149.882	128.583	212.138	9.96937	5.22964	2.15829	Cpeb3
ENSMUSG00000039676	4.51491	1.62e-12	3.53e-11	4.57655	4.72731	1.73884	122.956	73.2149	51.0796	Capsl
ENSMUSG00000039680	1.3033	3.91e-08	4.32e-07	125.855	113.455	132.152	363.882	284.144	267.628	Mrps6
ENSMUSG00000039682	1.06873	0.000158288	0.000828464	1013.71	950.189	918.976	2842.93	1685.69	1515.84	Lap3
ENSMUSG00000039713	-1.45338	4.23e-05	0.000252303	234.548	248.656	297.341	93.0474	52.2964	135.253	Plekhg5
ENSMUSG00000039715	1.89077	9.23e-11	1.55e-09	51.4862	63.3459	50.4263	245.08	209.186	159.714	Wdr34
ENSMUSG00000039735	2.3835	0.00136755	0.00550321	4.57655	9.45462	8.69419	80.5857	19.1753	18.7052	Fnbp1l
ENSMUSG00000039748	1.22375	0.00267505	0.00986845	82.3779	78.4733	85.203	255.88	87.1606	227.34	Exo1
ENSMUSG00000039814	1.81953	5.66e-05	0.000328482	44.6213	46.3276	28.6908	152.033	66.2421	199.282	Xkr5
ENSMUSG00000039824	1.0831	0.00498939	0.0166721	34.3241	29.3093	25.2131	70.6164	74.9581	43.8853	Myl6b
ENSMUSG00000039831	6.81137	1.5e-13	3.68e-12	0	2.83639	0	124.617	76.7014	123.742	Arhgap29
ENSMUSG00000039834	-1.12234	0.000296599	0.00144835	647.582	617.386	919.845	371.359	216.158	411.514	Zfp335
ENSMUSG00000039835	3.29441	0.000174985	0.000906606	6.86482	1.89092	0.869419	32.4004	10.4593	46.0436	Nhsl1
ENSMUSG00000039886	-1.2693	0.000200465	0.00101767	315.782	318.621	279.083	97.2013	196.983	90.6483	Tmem120a
ENSMUSG00000039891	-3.19494	2.14e-05	0.000136062	30.8917	18.9092	21.7355	3.32312	3.48643	1.43886	Txlnb
ENSMUSG00000039908	-1.74184	7.28e-07	6.33e-06	62.9275	74.6915	79.1171	19.9387	20.9186	23.7412	Slc26a11
ENSMUSG00000039914	-1.4639	5.99e-10	8.97e-09	394.727	428.294	331.249	119.632	165.605	136.692	Coq10a
ENSMUSG00000039934	-1.11045	0.00217229	0.00824172	85.8103	82.2552	105.2	58.1546	27.8914	38.1298	Gsap
ENSMUSG00000039943	3.36701	1.95e-19	9.01e-18	14.8738	18.9092	26.952	186.926	165.605	277.7	Plcb4
ENSMUSG00000039958	1.5687	1.34e-05	9e-05	72.0806	75.6369	53.0345	127.109	277.171	194.246	Etfbkmt
ENSMUSG00000039959	-4.8689	2.8e-19	1.28e-17	118.99	108.728	211.269	7.47703	3.48643	3.59715	Hip1
ENSMUSG00000039985	1.51576	1.91e-11	3.55e-10	262.007	236.365	307.774	782.595	636.273	882.741	Fam60a
ENSMUSG00000039989	1.13111	4.98e-05	0.000292971	886.706	789.461	998.093	1290.2	2335.9	2234.55	Cbx4
ENSMUSG00000040010	1.20418	0.000744613	0.00322199	1615.52	1429.54	1642.33	3182.72	5580.02	2043.18	Slc7a5
ENSMUSG00000040033	-1.3409	7.94e-07	6.84e-06	521.727	515.277	604.246	220.988	148.173	273.384	Stat2
ENSMUSG00000040093	2.39034	6.41e-05	0.00036729	330.656	308.221	349.506	549.977	3801.95	834.539	Bmf
ENSMUSG00000040102	1.17304	0.000683469	0.00298942	122.423	112.51	124.327	218.495	409.655	187.771	Klhl42
ENSMUSG00000040111	-1.53727	0.000182766	0.000940704	442.781	499.204	486.005	102.186	104.593	282.017	Gramd1b
ENSMUSG00000040112	1.30123	1.98e-06	1.58e-05	467.952	512.44	444.273	962.875	1615.96	938.857	Mrps35
ENSMUSG00000040158	-1.42185	0.000607559	0.00270531	57.2069	58.6186	78.2477	30.7389	27.8914	15.108	Tax1bp3
ENSMUSG00000040164	-2.07264	0.00570785	0.0187211	44.6213	47.2731	40.8627	8.30781	24.405	1.43886	Kcns1
ENSMUSG00000040204	1.09298	0.000439716	0.0020418	1561.75	1565.68	1045.91	3844.85	1934.97	3116.57	Pclaf
ENSMUSG00000040212	-2.01519	3.61e-22	2.04e-20	1616.67	1733.98	1803.17	344.774	502.045	433.097	Emp3
ENSMUSG00000040213	2.58856	7.28e-08	7.67e-07	18.3062	17.0183	12.1719	129.602	47.0667	104.317	Kyat3
ENSMUSG00000040234	1.09051	0.000244621	0.00121499	438.205	442.476	342.551	767.641	1211.53	630.941	Tm7sf3
ENSMUSG00000040242	1.04834	2.02e-06	1.61e-05	2012.54	1906.05	1917.07	3476.82	5104.13	3494.99	Fgfr1op2
ENSMUSG00000040247	-1.41411	8.97e-06	6.26e-05	2243.65	2519.66	1946.63	1021.03	481.127	1010.08	Tbc1d10c
ENSMUSG00000040264	5.40771	2.97e-05	0.000183084	0	0.945462	0.869419	54.0007	12.2025	14.3886	Gbp2b
ENSMUSG00000040265	-1.97283	2.08e-05	0.000132906	143.017	130.474	190.403	26.585	73.2149	23.0218	Dnm3
ENSMUSG00000040268	-3.19927	6.65e-10	9.87e-09	1093.8	984.226	1333.69	249.234	62.7557	57.5544	Plekha1
ENSMUSG00000040270	1.16848	2.75e-12	5.82e-11	866.112	834.843	852.03	1791.99	2147.64	1804.33	Bach2
ENSMUSG00000040274	2.3236	2.49e-23	1.52e-21	572.069	558.768	486.005	3401.22	2489.31	2199.3	Cdk6
ENSMUSG00000040296	-1.52647	1.21e-06	1e-05	1526.28	1555.28	1889.25	618.932	339.926	761.158	Ddx58
ENSMUSG00000040322	2.66289	1e-07	1.02e-06	11.4414	20.8002	16.519	141.233	120.282	50.3601	Slc25a24
ENSMUSG00000040328	1.886	0.0111092	0.0327408	6.86482	5.67277	6.95535	44.8622	15.6889	10.7915	Olfr56
ENSMUSG00000040339	1.58083	6.82e-12	1.36e-10	128.143	112.51	92.1584	343.943	301.576	344.607	Fam102b
ENSMUSG00000040345	-1.09817	7.6e-05	0.000428143	1108.67	1157.25	960.708	693.702	392.223	417.989	Arhgap9
ENSMUSG00000040350	-1.94127	1.5e-14	4.15e-13	913.021	1005.03	1032.87	196.064	238.82	331.657	Trim7
ENSMUSG00000040389	-2.41433	5.52e-16	1.79e-14	180.774	225.02	224.31	44.0314	26.1482	44.6047	Wdr47
ENSMUSG00000040405	3.5763	2.04e-28	1.78e-26	81.2337	61.455	71.2923	1213.77	634.529	697.128	Havcr1
ENSMUSG00000040413	1.15855	0.00017819	0.000921421	334.088	322.402	250.393	943.767	603.152	475.544	Timd2
ENSMUSG00000040435	-1.2538	0.000211213	0.00106694	12338.4	13364.1	11372	2854.56	7361.59	5335.3	Ppp1r15a
ENSMUSG00000040447	-2.12502	2.5e-05	0.000156459	43.4772	48.2185	48.6874	15.7848	3.48643	10.7915	Spns2
ENSMUSG00000040466	-1.26053	1.24e-10	2.05e-09	1038.88	1175.21	948.536	480.191	454.978	386.334	Blvrb
ENSMUSG00000040472	-1.50336	6.02e-11	1.04e-09	521.727	544.586	497.308	179.449	144.687	222.304	Rabggta
ENSMUSG00000040511	-1.2334	7.78e-07	6.72e-06	189.927	168.292	165.19	84.7396	64.4989	71.2236	Pvr
ENSMUSG00000040525	-1.94105	1.29e-11	2.47e-10	265.44	321.457	227.788	58.1546	92.3903	65.4682	Cblc
ENSMUSG00000040548	-2.04717	2.22e-07	2.14e-06	290.611	281.748	302.558	92.2166	27.8914	87.0511	Tex2
ENSMUSG00000040563	-3.38794	0.00011844	0.000640776	25.171	24.582	20.866	4.98468	1.74321	0	Plppr2
ENSMUSG00000040616	4.20189	1.87e-06	1.5e-05	0	5.67277	5.21651	142.063	22.6618	40.2881	Tmem51
ENSMUSG00000040621	1.42149	9.07e-08	9.35e-07	44.6213	47.2731	50.4263	136.248	123.768	121.584	Gemin8
ENSMUSG00000040648	1.24695	4.44e-08	4.85e-07	608.681	537.022	632.937	1357.5	1129.6	1728.79	Ppip5k2
ENSMUSG00000040666	-2.01784	0.000516139	0.00233964	52.6303	37.8185	52.1651	21.6003	6.97285	5.75544	Sh3bgr
ENSMUSG00000040669	2.85599	3.91e-18	1.58e-16	135.008	144.656	120.849	893.92	1392.83	617.991	Phc1
ENSMUSG00000040675	1.44657	7.26e-15	2.07e-13	704.788	643.859	664.236	2096.89	1785.05	1602.89	Mthfd1l
ENSMUSG00000040687	-1.01176	1.77e-05	0.000115197	863.824	831.061	1012	439.483	350.386	547.487	Madd
ENSMUSG00000040701	-1.48295	0.000117947	0.000638367	757.419	789.461	812.037	314.866	125.511	398.565	Ap1g2
ENSMUSG00000040714	-1.98656	2.93e-13	7.01e-12	227.683	214.62	199.966	46.5237	71.4717	48.2018	Klc3
ENSMUSG00000040732	-5.10615	6.88e-06	4.97e-05	20.5945	22.6911	24.3437	0.830781	1.74321	0	Erg
ENSMUSG00000040751	-2.88621	1.07e-16	3.76e-15	1458.77	1605.39	1689.28	305.727	223.131	115.109	Lat2
ENSMUSG00000040794	-3.2755	3.18e-09	4.22e-08	68.6482	77.5279	45.2098	9.13859	8.71606	2.87772	C1qtnf4
ENSMUSG00000040809	-6.11148	8.41e-06	5.9e-05	40.0448	22.6911	13.0413	0	1.74321	0	Chil3
ENSMUSG00000040820	1.13809	4.01e-08	4.43e-07	232.26	245.82	249.523	495.976	632.786	479.141	Hlcs
ENSMUSG00000040841	1.89398	0.000115501	0.000625893	20.5945	18.9092	23.4743	96.3706	33.121	101.44	Six5
ENSMUSG00000040850	1.1389	1.37e-09	1.93e-08	630.42	550.259	612.94	1508.7	1194.1	1243.18	Psme4
ENSMUSG00000040856	3.83926	3.01e-05	0.000184885	5.72069	0.945462	2.60826	89.7243	26.1482	12.9498	Dlk1
ENSMUSG00000040857	1.4072	1.9e-15	5.91e-14	297.476	307.275	321.685	901.397	770.5	784.179	Erf
ENSMUSG00000040859	-1.36433	9.13e-11	1.53e-09	1284.87	1303.79	1366.73	407.913	601.408	531.659	Bsdc1
ENSMUSG00000040867	2.02226	0.000358701	0.00170966	33.18	43.4912	52.1651	93.8782	352.129	82.7345	Begain
ENSMUSG00000040877	1.0034	0.000423991	0.00197566	45.7655	45.3822	47.818	103.017	88.9038	86.3317	Wdr25
ENSMUSG00000040899	-6.25623	2.29e-06	1.8e-05	29.7476	17.0183	36.5156	0.830781	0	0	Ccr6
ENSMUSG00000040935	-1.76732	0.00362655	0.0127306	32.0358	30.2548	26.0826	3.32312	8.71606	13.6692	Padi6
ENSMUSG00000040978	-8.3036	3.28e-11	5.86e-10	46.9096	64.2914	65.2064	0	0	0	Gm11992
ENSMUSG00000040997	2.24021	4.68e-15	1.37e-13	252.854	202.329	212.138	1228.72	1227.22	697.848	Abhd4
ENSMUSG00000041012	3.55102	6.32e-15	1.81e-13	11.4414	7.56369	9.56361	126.279	135.971	72.6625	Cmtm8
ENSMUSG00000041025	-3.26981	1.64e-10	2.67e-09	113.27	117.237	189.533	24.0926	13.9457	5.75544	Iffo2
ENSMUSG00000041037	1.19679	3.61e-07	3.34e-06	707.077	555.931	644.239	1435.59	1783.31	1157.56	Irgq
ENSMUSG00000041075	3.06436	0.000827871	0.00355457	3.43241	1.89092	3.47767	50.6776	8.71606	12.9498	Fzd7
ENSMUSG00000041115	1.008	0.0152571	0.0426382	29.7476	28.3639	35.6462	91.3859	45.3235	50.3601	Iqsec2
ENSMUSG00000041120	-1.87773	2.65e-05	0.000165003	49.1979	56.7277	73.9006	18.2772	22.6618	10.072	Nbl1
ENSMUSG00000041143	1.42214	1.37e-05	9.21e-05	966.796	799.861	765.958	2446.65	3040.16	1303.61	Tmco4
ENSMUSG00000041164	-1.32252	3.52e-08	3.94e-07	7163.44	6600.27	7696.09	3673.71	2215.62	2686.35	Zmiz2
ENSMUSG00000041268	1.85959	2.64e-08	3.02e-07	368.412	326.184	446.012	890.597	1220.25	2027.36	Dmxl2
ENSMUSG00000041323	-1.62732	0.00158665	0.00626978	53.7744	38.7639	61.7287	26.585	6.97285	14.3886	Ak7
ENSMUSG00000041347	-2.29602	2.74e-05	0.000170043	32.0358	34.0366	41.7321	10.8001	3.48643	6.47488	Bdkrb1
ENSMUSG00000041390	1.52215	8.33e-14	2.11e-12	532.024	504.877	645.109	1398.2	1802.48	1635.99	Mdfic
ENSMUSG00000041431	1.50493	9.91e-10	1.44e-08	287.178	347.93	205.183	793.395	789.675	800.007	Ccnb1
ENSMUSG00000041439	-1.00878	0.000150753	0.000793745	115.558	120.074	129.543	58.1546	71.4717	54.6767	Mfsd6
ENSMUSG00000041460	-1.35262	0.00440794	0.0150141	123.567	92.6552	89.5501	61.4778	13.9457	41.0075	Cacna2d4
ENSMUSG00000041515	2.08268	4.61e-05	0.000272613	1292.87	1227.21	2303.96	8226.39	10128.1	2084.19	Irf8
ENSMUSG00000041528	-1.19125	7.58e-09	9.58e-08	2176.15	2074.34	2500.45	1072.54	798.391	1079.87	Rnf123
ENSMUSG00000041540	-2.35178	7.48e-28	6.35e-26	681.906	674.114	759.872	124.617	123.768	163.311	Sox5
ENSMUSG00000041571	-1.02099	0.00027355	0.00134565	2719.61	2862.86	2602.17	1546.08	1635.13	856.122	Selenow
ENSMUSG00000041649	-4.27396	2.74e-16	9.22e-15	89.2427	72.8005	111.286	6.64624	3.48643	3.59715	Klf8
ENSMUSG00000041654	-1.03993	0.000254064	0.00125582	296.332	251.493	307.774	123.786	190.01	107.915	Slc39a11
ENSMUSG00000041658	-2.37366	0.000214333	0.00108148	35.4683	30.2548	41.7321	10.8001	0	7.91374	Rragb
ENSMUSG00000041671	1.18421	1.72e-07	1.69e-06	92.6751	93.6007	85.203	220.157	209.186	187.771	Pyroxd1
ENSMUSG00000041673	-1.20615	0.00202044	0.00775161	59.4951	66.1823	60.8593	20.7695	20.9186	37.4104	Lrrc18
ENSMUSG00000041684	-1.7525	0.010284	0.0307298	81.2337	79.4188	111.286	60.647	6.97285	11.5109	Bivm
ENSMUSG00000041712	1.50386	3.94e-09	5.17e-08	347.818	330.912	352.984	1001.09	1225.48	705.042	Ubr7
ENSMUSG00000041716	1.64029	4.78e-07	4.31e-06	52.6303	54.8368	52.1651	122.956	228.361	151.08	Gm20604
ENSMUSG00000041729	-3.32075	2.25e-10	3.58e-09	204.801	186.256	154.757	35.7236	8.71606	8.63317	Coro2b
ENSMUSG00000041762	-2.69591	9e-20	4.24e-18	256.287	203.274	202.575	32.4004	26.1482	41.0075	Gpr155
ENSMUSG00000041781	1.10553	0.000115447	0.000625893	713.942	688.296	734.659	1973.1	976.199	1643.18	Cpsf2
ENSMUSG00000041801	-1.3443	0.000697221	0.0030396	386.718	447.203	443.404	280.804	116.795	103.598	Phlda3
ENSMUSG00000041827	-1.95614	0.00127684	0.0051804	118.99	117.237	155.626	9.96937	73.2149	21.5829	Oasl1
ENSMUSG00000041836	-2.01395	1.48e-12	3.25e-11	226.539	225.965	290.386	46.5237	66.2421	71.9431	Ptpre
ENSMUSG00000041857	-2.51703	8.81e-20	4.17e-18	1117.82	1198.85	988.529	211.849	123.768	235.973	Oosp1
ENSMUSG00000041954	-1.99845	3.8e-14	1.01e-12	553.762	567.277	407.757	137.079	95.8767	145.325	Tnfrsf18
ENSMUSG00000041959	-1.40072	7.27e-20	3.47e-18	3298.55	3555.88	3635.04	1411.5	1246.4	1312.24	S100a10
ENSMUSG00000042010	-3.16589	3.33e-19	1.51e-17	233.404	212.729	377.328	32.4004	36.6075	24.4606	Acacb
ENSMUSG00000042029	1.24614	3.41e-05	0.000207267	240.269	215.565	158.234	603.147	336.44	510.796	Ncapg2
ENSMUSG00000042064	-2.26	1.1e-06	9.18e-06	41.1889	42.5458	47.818	10.8001	8.71606	7.91374	Myo3b
ENSMUSG00000042073	-1.23678	0.000166709	0.000868791	139.585	136.146	125.196	47.3545	83.6742	43.8853	Abhd14b
ENSMUSG00000042106	-3.67906	1.3e-16	4.55e-15	100.684	112.51	91.289	11.6309	6.97285	5.03601	Fam212a
ENSMUSG00000042109	-3.31126	4.06e-05	0.000242733	24.0269	28.3639	19.9966	4.98468	0	1.43886	Csdc2
ENSMUSG00000042111	1.07687	1.21e-08	1.47e-07	491.979	502.04	508.61	928.813	1225.48	1021.59	Ccdc115
ENSMUSG00000042129	1.22299	0.00013872	0.000735865	1610.95	1377.54	2095.3	5741.52	2919.88	3203.62	Rassf4
ENSMUSG00000042182	-2.10967	0.000663142	0.0029187	25.171	27.4184	17.3884	6.64624	5.22964	4.31658	Bend6
ENSMUSG00000042213	1.38976	0.00152207	0.00603947	26.3152	23.6365	13.0413	68.9548	50.5532	43.8853	Zfand4
ENSMUSG00000042215	2.09703	9.21e-13	2.05e-11	81.2337	72.8005	92.1584	429.514	376.534	249.642	Bag2
ENSMUSG00000042284	3.1383	0.00240429	0.00898644	1.14414	0.945462	4.34709	35.7236	17.4321	5.03601	Itga1
ENSMUSG00000042292	-1.37613	8.98e-08	9.27e-07	1364.96	1238.55	1443.24	602.316	355.615	594.969	Mkl1
ENSMUSG00000042303	-1.05462	0.00742755	0.0233271	353.538	364.948	470.356	292.435	94.1335	182.016	Sgsm3
ENSMUSG00000042331	-3.36032	4.41e-12	8.98e-11	131.576	109.674	153.018	19.9387	1.74321	13.6692	Specc1
ENSMUSG00000042351	-2.22468	2.65e-07	2.51e-06	659.023	600.368	433.84	210.187	69.7285	79.8568	Grap2
ENSMUSG00000042388	-3.01913	7.8e-07	6.73e-06	54.9186	60.5095	28.6908	5.81546	1.74321	8.63317	Dlgap3
ENSMUSG00000042396	1.10808	6.42e-05	0.000367398	955.354	945.462	913.759	1668.21	2843.18	1562.6	Rbm7
ENSMUSG00000042404	-1.11346	0.0165605	0.0456305	2649.82	2552.75	3335.96	1683.16	428.83	1830.23	Dennd4b
ENSMUSG00000042439	2.21879	0.00111728	0.00460539	12.5855	7.56369	10.433	85.5704	13.9457	40.2881	Zfp532
ENSMUSG00000042453	-4.77089	7.78e-26	5.8e-24	149.882	134.256	161.712	6.64624	6.97285	3.59715	Reln
ENSMUSG00000042460	2.05924	6.62e-10	9.83e-09	1305.46	1157.25	1218.06	4012.67	7896.75	3436.72	C1galt1
ENSMUSG00000042473	-1.76688	0.000421582	0.00196788	105.261	99.2735	102.591	43.2006	6.97285	36.691	Tbc1d8b
ENSMUSG00000042505	1.36035	8.47e-06	5.94e-05	81.2337	90.7643	77.3783	191.91	291.117	162.591	Sdhaf3
ENSMUSG00000042541	1.0088	6.04e-06	4.4e-05	1496.53	1768.96	1412.81	2860.38	3869.93	2689.95	Sem1
ENSMUSG00000042590	1.02238	0.00476155	0.0160151	278.025	297.82	352.984	885.612	329.467	667.632	Ipo11
ENSMUSG00000042616	2.87842	6.9e-08	7.3e-07	14.8738	11.3455	3.47767	73.1087	90.6471	51.799	Oscp1
ENSMUSG00000042644	-2.16645	7.28e-18	2.88e-16	1294.02	1124.15	1827.52	287.45	312.035	346.046	Itpr3
ENSMUSG00000042655	8.05331	2.55e-09	3.41e-08	0	0	0	58.9854	67.9853	17.9858	Fam159b
ENSMUSG00000042677	-1.41013	0.000817143	0.00351416	2185.3	2354.2	2230.93	431.175	627.557	1486.34	Zc3h12a
ENSMUSG00000042686	1.25299	6.23e-05	0.000357779	60.6393	83.2006	85.203	239.265	158.632	148.203	Jph1
ENSMUSG00000042705	1.0505	0.00113776	0.00467443	286.034	326.184	216.485	456.929	822.796	441.73	Commd10
ENSMUSG00000042724	-6.44946	4.3e-37	6.58e-35	328.367	264.729	389.5	4.98468	1.74321	3.59715	Map3k9
ENSMUSG00000042742	1.09438	0.000349392	0.00166947	736.824	731.787	709.446	1744.64	1987.26	923.029	Bmt2
ENSMUSG00000042759	-5.05088	7.11e-14	1.83e-12	236.836	232.584	309.513	19.108	1.74321	1.43886	Apobr
ENSMUSG00000042766	-2.75213	1.48e-07	1.48e-06	41.1889	50.1095	90.4195	9.96937	10.4593	7.19431	Trim46
ENSMUSG00000042817	-3.21137	0.000141137	0.000747794	18.3062	31.2002	19.9966	0.830781	6.97285	1.43886	Flt3
ENSMUSG00000042834	3.75762	7.37e-33	8.7e-31	245.989	236.365	161.712	2395.14	4093.06	2220.16	Nrep
ENSMUSG00000042842	-2.72489	2.74e-17	1e-15	322.647	307.275	312.121	68.9548	38.3507	33.8132	Serpinb6b
ENSMUSG00000042873	-3.90838	2.94e-16	9.86e-15	147.594	137.092	100.853	4.98468	17.4321	6.47488	Lhfpl4
ENSMUSG00000042918	-5.26102	1.33e-07	1.33e-06	27.4593	38.7639	41.7321	2.49234	0	0	Mamstr
ENSMUSG00000042942	-2.13004	0.0078621	0.0244917	17.1621	16.0728	15.6495	3.32312	0	6.47488	Greb1l
ENSMUSG00000043008	2.18322	1.82e-22	1.05e-20	847.806	852.806	779.869	3539.13	4696.21	3036	Klhl6
ENSMUSG00000043061	1.03545	2.08e-05	0.00013253	234.548	203.274	160.842	405.421	468.924	353.96	Tmem18
ENSMUSG00000043067	1.3226	2.22e-05	0.000140942	154.459	151.274	224.31	546.654	479.383	302.88	Dpy19l1
ENSMUSG00000043079	-1.83912	0.00188736	0.00730408	50.342	42.5458	105.2	32.4004	12.2025	10.072	Synpo
ENSMUSG00000043099	-1.55693	0.0103464	0.030868	42.3331	72.8005	69.5535	13.2925	6.97285	40.2881	Hic1
ENSMUSG00000043140	1.55193	8.2e-08	8.53e-07	68.6482	71.8551	93.8972	270.834	172.578	241.729	Tmem186
ENSMUSG00000043165	2.97482	0.000362878	0.00172772	3.43241	6.61823	1.73884	20.7695	61.0124	12.9498	Lor
ENSMUSG00000043251	-1.46526	0.000457926	0.00211092	68.6482	90.7643	51.2957	18.2772	24.405	33.0938	Exoc3l
ENSMUSG00000043252	-7.5582	1.96e-09	2.68e-08	910.733	781.897	898.979	12.4617	0	0.719431	Tmem64
ENSMUSG00000043263	-2.41797	1.21e-15	3.83e-14	846.661	884.007	1039.82	226.803	104.593	182.016	Ifi209
ENSMUSG00000043336	-1.09577	0.00176912	0.00689248	1803.16	1799.21	2118.77	600.654	660.678	1412.24	Filip1l
ENSMUSG00000043384	1.11477	0.0029219	0.0106118	234.548	188.147	248.654	657.978	242.307	548.926	Gprasp1
ENSMUSG00000043421	1.15326	0.00348329	0.0122989	121.279	147.492	124.327	174.464	475.897	229.498	Hilpda
ENSMUSG00000043439	3.94693	7.32e-25	5.03e-23	74.3689	62.4005	93.8972	1833.53	1019.78	706.481	Epop
ENSMUSG00000043572	1.08699	0.00313319	0.0112626	30.8917	29.3093	37.385	89.7243	62.7557	54.6767	Pars2
ENSMUSG00000043592	-1.33378	0.000417021	0.00194932	275.737	260.947	256.479	130.433	47.0667	132.375	Unc5cl
ENSMUSG00000043614	1.51123	8.31e-06	5.85e-05	49.1979	41.6003	33.9073	93.0474	155.146	109.353	Vps37d
ENSMUSG00000043629	6.29632	1.58e-10	2.58e-09	1.14414	1.89092	0	37.3851	109.822	85.6122	1700019D03Rik
ENSMUSG00000043664	-4.20439	2.28e-06	1.8e-05	33.18	43.4912	58.2511	6.64624	0	0	Tmem221
ENSMUSG00000043668	-6.7424	7.74e-07	6.68e-06	13.7296	19.8547	26.0826	0	0	0	Tox3
ENSMUSG00000043740	-3.6205	1.71e-14	4.7e-13	89.2427	82.2552	79.1171	4.1539	5.22964	10.072	B430306N03Rik
ENSMUSG00000043773	-2.43371	2.58e-15	7.81e-14	449.646	489.749	302.558	68.9548	61.0124	97.1231	1700048O20Rik
ENSMUSG00000043795	-1.9969	1.18e-06	9.82e-06	167.044	170.183	163.451	46.5237	15.6889	58.9933	Prr33
ENSMUSG00000043931	-4.07353	7.3e-30	7e-28	766.572	733.678	761.611	72.2779	29.6346	30.2161	Gimap7
ENSMUSG00000043940	4.27699	5.93e-21	3.05e-19	28.6034	23.6365	18.2578	304.066	289.373	763.316	Wdfy3
ENSMUSG00000044068	-1.259	1.6e-05	0.000105428	340.953	303.493	256.479	96.3706	111.566	166.188	Zrsr1
ENSMUSG00000044080	-1.21438	0.000640117	0.0028295	67.5041	65.2369	67.8147	35.7236	29.6346	21.5829	S100a1
ENSMUSG00000044122	-2.25011	0.00593008	0.0193311	13.7296	15.1274	29.5602	0.830781	5.22964	6.47488	Proca1
ENSMUSG00000044155	1.40265	7.13e-12	1.42e-10	306.629	329.021	272.128	702.84	920.416	780.582	Lsm8
ENSMUSG00000044156	1.3862	8.62e-19	3.72e-17	1221.94	1279.21	1153.72	2933.49	3327.79	3293.55	Hepacam2
ENSMUSG00000044177	-3.24868	1.67e-05	0.000109534	34.3241	20.8002	28.6908	4.98468	3.48643	0.719431	Wfikkn2
ENSMUSG00000044197	-2.1545	3.82e-05	0.000229549	41.1889	35.9275	42.6015	13.2925	8.71606	5.03601	Gpr146
ENSMUSG00000044328	-2.70048	4.93e-17	1.79e-15	308.917	337.53	399.063	37.3851	80.1878	48.2018	Trp53i13
ENSMUSG00000044337	-2.12772	0.000206283	0.00104428	1006.84	953.025	735.528	108.001	69.7285	435.975	Ackr3
ENSMUSG00000044350	1.03422	2.37e-05	0.000149117	439.349	450.04	426.015	1168.91	732.149	789.215	Lacc1
ENSMUSG00000044453	-3.18775	3.34e-20	1.64e-18	164.756	155.056	213.008	21.6003	24.405	14.3886	Ffar1
ENSMUSG00000044468	-1.4645	0.000365072	0.00173568	8052.44	7518.31	8346.42	1163.09	3467.25	4037.44	Fam46c
ENSMUSG00000044471	-1.14903	0.00246848	0.00919802	140.729	161.674	139.976	35.7236	95.8767	71.2236	Lncpint
ENSMUSG00000044534	-3.12364	1.05e-06	8.8e-06	220.818	205.165	223.441	56.4931	6.97285	9.3526	Ackr2
ENSMUSG00000044562	-3.08129	3.51e-12	7.3e-11	62.9275	71.8551	69.5535	8.30781	10.4593	6.47488	Rasip1
ENSMUSG00000044583	-4.84059	0.000131694	0.000702227	438.205	433.967	572.078	42.3698	6.97285	0.719431	Tlr7
ENSMUSG00000044595	-2.0354	0.00066268	0.00291826	38.9007	35.9275	17.3884	5.81546	6.97285	9.3526	Dnd1
ENSMUSG00000044626	-6.64404	2.4e-27	1.98e-25	241.413	224.074	199.966	4.1539	1.74321	0.719431	Liph
ENSMUSG00000044629	2.1227	0.000430079	0.00200333	8.00896	15.1274	7.82477	32.4004	78.4446	27.3384	Cnrip1
ENSMUSG00000044646	4.80961	4.67e-16	1.54e-14	24.0269	33.0912	14.7801	199.387	1248.14	569.07	Zbtb7c
ENSMUSG00000044678	-12.4074	3.65e-25	2.55e-23	969.084	1100.52	969.402	0	0	0	Ly6k
ENSMUSG00000044734	-4.15896	2.12e-36	3.07e-34	713.942	696.805	592.944	54.8315	33.121	23.7412	Serpinb1a
ENSMUSG00000044770	-2.29293	5.52e-18	2.2e-16	542.321	533.24	589.466	138.74	74.9581	120.864	Scml4
ENSMUSG00000044791	-1.27173	4.05e-06	3.03e-05	4011.34	3595.59	4353.18	1168.91	1549.72	2233.11	Setd2
ENSMUSG00000044827	-2.10476	1.92e-06	1.54e-05	397.016	398.039	362.548	139.571	31.3778	94.2454	Tlr1
ENSMUSG00000044949	1.10437	0.0145009	0.0409018	66.36	75.6369	54.7734	226.803	66.2421	126.62	Ubtd2
ENSMUSG00000044957	-1.47864	0.0166725	0.0458464	17.1621	20.8002	21.7355	6.64624	3.48643	10.072	Pp2d1
ENSMUSG00000044968	1.56031	0.00275132	0.0100912	33.18	17.0183	32.1685	112.986	33.121	93.526	Napepld
ENSMUSG00000045039	2.37482	2.03e-05	0.000129638	42.3331	30.2548	34.7767	364.713	87.1606	102.159	Megf8
ENSMUSG00000045071	1.24777	7e-06	5.05e-05	116.702	116.292	117.372	254.219	367.818	215.829	E130308A19Rik
ENSMUSG00000045092	-2.25667	1.16e-06	9.63e-06	2939.29	2890.28	3118.61	274.988	437.546	1157.56	S1pr1
ENSMUSG00000045100	1.20068	2.87e-06	2.21e-05	92.6751	97.3826	80.8559	175.295	249.279	201.441	Slc25a26
ENSMUSG00000045136	-3.07339	1.36e-06	1.11e-05	424.475	346.984	660.758	18.2772	130.741	25.1801	Tubb2b
ENSMUSG00000045205	1.10877	1.64e-06	1.33e-05	199.08	168.292	213.008	432.006	477.64	346.046	Dpy19l4
ENSMUSG00000045216	-1.07903	4.2e-10	6.39e-09	1003.41	924.662	1034.61	467.729	509.018	429.5	Hs6st1
ENSMUSG00000045232	-5.55105	1.39e-18	5.83e-17	105.261	104.001	101.722	3.32312	1.74321	1.43886	Rln3
ENSMUSG00000045257	1.38742	0.00316711	0.0113722	17.1621	31.2002	16.519	73.9395	34.8643	58.9933	Morn2
ENSMUSG00000045273	1.28454	3.48e-07	3.24e-06	199.08	194.765	145.193	468.56	346.899	491.371	Cenph
ENSMUSG00000045287	-1.7422	0.00133237	0.00537624	302.052	290.257	279.083	66.4624	24.405	166.188	Rtn4rl1
ENSMUSG00000045319	3.94455	2.51e-09	3.37e-08	5.72069	7.56369	1.73884	126.279	43.5803	56.835	Proser2
ENSMUSG00000045326	1.09562	0.00533085	0.0176233	45.7655	51.0549	27.8214	116.309	62.7557	84.1734	Fndc7
ENSMUSG00000045348	-1.31049	0.00742583	0.0233271	24.0269	31.2002	29.5602	12.4617	8.71606	12.2303	Nyap1
ENSMUSG00000045377	3.55496	7.83e-15	2.22e-13	17.1621	21.7456	20.866	368.036	120.282	212.951	Tmem88
ENSMUSG00000045378	-1.71251	0.000207201	0.00104747	53.7744	48.2185	36.5156	13.2925	20.9186	10.072	Pxt1
ENSMUSG00000045464	-1.07335	0.0129052	0.0370832	101.828	78.4733	87.8113	63.9701	19.1753	41.0075	2810002D19Rik
ENSMUSG00000045625	1.48023	0.000237113	0.00118299	38.9007	44.4367	29.5602	152.864	71.4717	87.7705	Pigz
ENSMUSG00000045639	2.55257	5.36e-08	5.77e-07	27.4593	26.4729	9.56361	162.833	81.931	122.303	Zfp629
ENSMUSG00000045659	-2.53295	1e-15	3.18e-14	982.814	942.625	1130.24	137.079	127.255	259.714	Plekha7
ENSMUSG00000045667	-3.7603	6.91e-05	0.000393681	29.7476	21.7456	14.7801	3.32312	1.74321	0	Smtnl2
ENSMUSG00000045671	1.44372	1.29e-12	2.82e-11	131.576	140.874	142.585	373.851	416.628	343.168	Spred2
ENSMUSG00000045679	-2.85602	1.53e-29	1.42e-27	818.058	802.697	946.797	85.5704	135.971	135.253	Pqlc3
ENSMUSG00000045795	-1.45682	9.96e-08	1.02e-06	851.238	865.097	972.88	251.727	278.914	446.047	Whamm
ENSMUSG00000045827	1.19281	0.00344225	0.0121669	45.7655	54.8368	46.0792	171.141	67.9853	93.526	Serpinb9
ENSMUSG00000045932	-1.26856	0.0043071	0.014747	58.351	64.2914	66.0758	41.539	17.4321	17.9858	Ifit2
ENSMUSG00000046006	2.74624	4.29e-19	1.91e-17	33.18	38.7639	22.6049	199.387	191.753	238.851	Gapt
ENSMUSG00000046152	7.0965	5.43e-07	4.85e-06	0	0	0	42.3698	10.4593	20.1441	Fut10
ENSMUSG00000046207	-8.28906	3.08e-11	5.54e-10	54.9186	52.9459	66.9452	0	0	0	Pik3r6
ENSMUSG00000046223	-5.41515	4.59e-69	5.11e-66	573.213	712.878	627.72	13.2925	12.2025	17.9858	Plaur
ENSMUSG00000046269	2.37482	1.26e-05	8.48e-05	10.2972	10.4001	4.34709	54.0007	43.5803	30.9355	Usp27x
ENSMUSG00000046402	7.831	5.23e-14	1.37e-12	1.14414	0.945462	1.73884	230.126	613.611	40.2881	Rbp1
ENSMUSG00000046410	-2.50335	1.18e-05	7.99e-05	78.9455	55.7822	94.7666	24.9234	3.48643	10.072	Kcnk6
ENSMUSG00000046417	-3.50605	3.23e-14	8.71e-13	185.35	194.765	214.746	29.0773	3.48643	16.5469	Lrrc75a
ENSMUSG00000046432	3.58884	5.56e-26	4.19e-24	67.5041	82.2552	37.385	870.658	815.824	560.436	Bex3
ENSMUSG00000046442	3.05632	5.21e-08	5.62e-07	13.7296	27.4184	14.7801	236.772	54.0396	172.663	Ppm1e
ENSMUSG00000046447	2.05386	1.69e-07	1.67e-06	605.249	663.714	760.741	1322.6	4270.87	2839.59	Camk2n1
ENSMUSG00000046460	7.50726	1.59e-06	1.29e-05	0	0.945462	2.60826	544.992	27.8914	96.4037	Sh2d7
ENSMUSG00000046463	1.54663	0.00505867	0.0168627	24.0269	19.8547	8.69419	54.0007	26.1482	69.7848	5930403N24Rik
ENSMUSG00000046687	-1.47031	0.00482244	0.0161791	25.171	39.7094	40.8627	11.6309	6.97285	17.9858	Gm5424
ENSMUSG00000046688	1.82173	1.01e-07	1.03e-06	647.582	652.369	560.775	1188.85	3020.99	2371.24	Tifa
ENSMUSG00000046711	2.10011	7.77e-17	2.78e-15	2370.65	2307.87	1853.6	8886.86	11967.2	7155.46	Hmga1
ENSMUSG00000046718	-1.06438	1.16e-05	7.87e-05	939.337	1056.08	1190.23	633.886	488.1	401.442	Bst2
ENSMUSG00000046733	3.63924	1.42e-05	9.49e-05	3.43241	6.61823	2.60826	9.96937	88.9038	60.4322	Gprc5a
ENSMUSG00000046808	-1.22772	9.16e-06	6.37e-05	337.52	325.239	489.483	166.156	130.741	192.088	Atp10d
ENSMUSG00000046818	5.88216	4.78e-07	4.31e-06	0	0.945462	2.60826	180.279	13.9457	25.8995	Ddit4l
ENSMUSG00000046822	-1.2732	2.28e-09	3.08e-08	302.052	302.548	282.561	123.786	137.714	108.634	Slc39a3
ENSMUSG00000046876	-1.19835	5.16e-05	0.00030207	1106.38	1014.48	1191.1	336.466	425.344	679.142	Atxn1
ENSMUSG00000046949	-1.02145	0.000285303	0.00139831	106.405	106.837	113.894	45.6929	52.2964	62.5905	Nqo2
ENSMUSG00000046962	-1.1069	5.44e-05	0.000317131	1580.05	1686.7	1749.27	664.624	583.976	1075.55	Zbtb21
ENSMUSG00000046982	1.10624	0.000838854	0.00359825	570.924	602.259	619.896	854.042	1964.6	1048.21	Tshz1
ENSMUSG00000047003	1.11045	0.0125372	0.0361506	54.9186	41.6003	63.4676	184.433	94.1335	66.1876	Zfp41
ENSMUSG00000047117	2.24924	0.0132564	0.037986	14.8738	6.61823	6.95535	16.6156	111.566	8.63317	Ankdd1b
ENSMUSG00000047123	-1.48778	3.97e-07	3.64e-06	711.653	728.951	739.875	361.39	237.077	178.419	Ticam1
ENSMUSG00000047143	6.18224	4.69e-66	3.91e-63	10.2972	9.45462	12.1719	687.886	977.942	666.912	Dmrta2
ENSMUSG00000047180	-5.1376	1.73e-11	3.24e-10	54.9186	57.6732	59.9899	2.49234	3.48643	0	Neurl3
ENSMUSG00000047205	1.53336	0.000431449	0.00200761	70.9365	77.5279	112.155	137.079	207.442	409.356	Dusp18
ENSMUSG00000047220	2.23095	1.04e-05	7.15e-05	10.2972	14.1819	6.95535	58.1546	31.3778	55.3962	Ccdc36
ENSMUSG00000047242	-2.20173	4.37e-15	1.29e-13	184.206	154.11	177.361	39.0467	29.6346	41.0075	Taf9b
ENSMUSG00000047281	-1.29247	0.00478533	0.0160789	733.392	849.025	979.835	221.818	648.475	181.297	Sfn
ENSMUSG00000047415	-2.59252	0.000347937	0.00166371	22.8827	16.0728	33.0379	6.64624	1.74321	2.87772	Gpr68
ENSMUSG00000047473	2.28756	1.49e-18	6.24e-17	57.2069	50.1095	42.6015	217.665	240.563	269.786	Zfp30
ENSMUSG00000047515	1.01216	0.00310207	0.0111658	28.6034	41.6003	32.1685	77.2626	57.526	70.5042	BC049715
ENSMUSG00000047591	-2.004	0.00864777	0.0265664	19.4503	16.0728	15.6495	4.1539	8.71606	1.43886	Mafa
ENSMUSG00000047603	-1.15019	0.00211072	0.00805626	75.513	69.9642	71.2923	45.6929	22.6618	27.3384	Zfp235
ENSMUSG00000047604	2.32193	4.08e-13	9.51e-12	181.918	221.238	172.145	589.854	1274.29	1016.56	Frat2
ENSMUSG00000047656	-1.33605	0.000287359	0.00140735	74.3689	107.783	61.7287	32.4004	27.8914	35.2521	Trpt1
ENSMUSG00000047669	-8.04212	1.38e-10	2.27e-09	46.9096	49.164	51.2957	0	0	0	Msl3l2
ENSMUSG00000047735	-1.53679	3.85e-05	0.000231151	703.644	651.423	837.25	243.419	128.998	378.42	Samd9l
ENSMUSG00000047749	2.1502	8.8e-06	6.15e-05	10.2972	13.2365	11.3024	67.2932	31.3778	53.9573	Zc3hav1l
ENSMUSG00000047751	3.26367	3.38e-31	3.57e-29	69.7924	89.8189	50.4263	745.21	706.001	564.034	Utf1
ENSMUSG00000047766	1.86285	0.0073198	0.02305	11.4414	4.72731	2.60826	26.585	24.405	15.8275	Lrrc49
ENSMUSG00000047777	1.14774	0.00146257	0.00584152	126.999	129.528	133.021	210.187	453.235	205.757	Phf13
ENSMUSG00000047793	-3.04576	1.41e-09	1.98e-08	46.9096	56.7277	48.6874	5.81546	8.71606	5.03601	Sned1
ENSMUSG00000047810	-1.72565	0.000252627	0.00125057	345.529	324.293	525.129	162.833	40.0939	154.678	Ccdc88b
ENSMUSG00000047832	1.54207	1.55e-11	2.92e-10	334.088	336.584	269.52	897.243	1089.51	754.683	Cdca4
ENSMUSG00000047842	1.61027	1.76e-07	1.73e-06	566.348	533.24	647.717	1281.89	2600.87	1459.01	Diras2
ENSMUSG00000047867	-1.02006	1.41e-13	3.47e-12	3630.35	3813.05	3860.22	1873.41	1837.35	1862.61	Gimap6
ENSMUSG00000047881	-3.03631	1.2e-08	1.47e-07	43.4772	61.455	49.5569	3.32312	6.97285	8.63317	Rell1
ENSMUSG00000047959	-1.07499	0.0157432	0.0437671	88.0986	67.1278	132.152	69.7856	33.121	32.3744	Kcna3
ENSMUSG00000048027	-7.20924	1.02e-08	1.26e-07	57.2069	39.7094	64.337	0.830781	0	0	Rgmb
ENSMUSG00000048031	-2.11146	8.87e-17	3.14e-15	2447.31	2392.02	3062.96	664.624	437.546	720.869	Fcrl5
ENSMUSG00000048040	6.81344	1.1e-07	1.12e-06	0	0	0.869419	49.0161	27.8914	40.2881	Arxes2
ENSMUSG00000048058	4.03087	3.66e-13	8.6e-12	14.8738	8.50916	6.08593	136.248	78.4446	256.117	Ldlrad3
ENSMUSG00000048065	-4.69206	1.4e-07	1.4e-06	35.4683	29.3093	30.4297	0.830781	0	2.15829	Cyb5r2
ENSMUSG00000048078	-1.81172	2.04e-06	1.62e-05	1065.19	866.043	895.501	251.727	134.227	414.392	Tenm4
ENSMUSG00000048120	-1.62504	2.05e-07	1.98e-06	1284.87	1282.99	1668.41	631.393	289.373	448.205	Entpd1
ENSMUSG00000048142	4.01105	0.000331509	0.00159718	2.28827	0.945462	1.73884	61.4778	5.22964	11.5109	Nat8l
ENSMUSG00000048163	-1.77315	1.29e-09	1.83e-08	1981.65	1974.12	2476.97	771.795	712.974	400.003	Selplg
ENSMUSG00000048191	-1.70214	0.000112346	0.000611527	35.4683	48.2185	43.4709	14.9541	10.4593	12.9498	Muc6
ENSMUSG00000048215	-4.03702	3.27e-23	1.97e-21	311.205	361.166	215.616	9.13859	26.1482	20.8635	A630023P12Rik
ENSMUSG00000048216	4.29555	1.01e-05	6.96e-05	1.14414	3.78185	0.869419	19.108	81.931	15.8275	Gpr85
ENSMUSG00000048218	2.03539	1.85e-13	4.51e-12	657.879	626.841	820.731	2160.86	3878.65	2599.3	Amigo2
ENSMUSG00000048232	-1.78018	0.00992791	0.0298666	36.6124	41.6003	40.8627	24.0926	1.74321	7.19431	Fbxo10
ENSMUSG00000048234	1.38016	2.54e-05	0.000159087	229.972	253.384	226.049	473.545	929.132	450.364	Rnf149
ENSMUSG00000048310	1.0494	2.25e-06	1.77e-05	275.737	267.566	328.64	654.655	660.678	493.529	Pskh1
ENSMUSG00000048388	7.86892	7.66e-12	1.51e-10	0	1.89092	0	261.696	87.1606	103.598	Fam171b
ENSMUSG00000048440	-5.94778	6.92e-19	3e-17	106.405	124.801	120.849	3.32312	1.74321	0.719431	Cyp4f16
ENSMUSG00000048442	-1.35281	0.00805927	0.0250357	28.6034	41.6003	55.6428	15.7848	8.71606	23.0218	Smim5
ENSMUSG00000048484	2.94826	1.16e-06	9.63e-06	6.86482	4.72731	3.47767	39.0467	24.405	48.9213	Gm7461
ENSMUSG00000048490	1.83957	3.68e-07	3.4e-06	136.152	90.7643	202.575	365.543	657.191	518.709	Nrip1
ENSMUSG00000048503	6.04522	2.08e-10	3.32e-09	1.14414	0.945462	0.869419	88.0627	62.7557	42.4464	Tmem136
ENSMUSG00000048521	-1.99289	0.00172379	0.00673556	16.0179	20.8002	35.6462	6.64624	6.97285	5.03601	Cxcr6
ENSMUSG00000048534	-7.60992	2.1e-13	5.1e-12	138.441	131.419	103.461	0.830781	0	0.719431	Jaml
ENSMUSG00000048537	1.84283	3.72e-08	4.14e-07	98.3958	84.1461	102.591	341.451	210.929	465.472	Phldb1
ENSMUSG00000048612	-4.88926	8.5e-43	1.83e-40	643.005	593.75	412.974	11.6309	26.1482	20.1441	Myof
ENSMUSG00000048701	1.95371	3.86e-09	5.08e-08	525.159	544.586	646.848	1820.24	3355.68	1481.31	Ccdc6
ENSMUSG00000048731	-1.74958	1.82e-07	1.77e-06	143.017	213.674	130.413	39.0467	47.0667	58.2739	Ggnbp1
ENSMUSG00000048827	-2.13381	8.61e-12	1.69e-10	159.035	175.856	246.915	43.2006	36.6075	51.0796	Pkd1l3
ENSMUSG00000048905	-1.53801	8.69e-07	7.42e-06	195.647	204.22	159.104	77.2626	73.2149	43.8853	4930539E08Rik
ENSMUSG00000048920	1.12436	3.48e-06	2.65e-05	339.809	328.075	379.067	881.458	836.742	567.631	Fkrp
ENSMUSG00000048924	-1.20963	0.00304312	0.0109852	155.603	190.038	105.2	35.7236	74.9581	84.8928	Ccdc125
ENSMUSG00000049044	-8.81283	3.1e-13	7.39e-12	154.459	169.238	166.059	0	0	0.719431	Rapgef4
ENSMUSG00000049091	1.17023	2.4e-08	2.78e-07	449.646	502.986	443.404	1185.52	1106.94	851.806	Sephs2
ENSMUSG00000049092	1.3278	0.00320337	0.0114808	22.8827	19.8547	17.3884	63.1393	57.526	30.9355	Gpr137c
ENSMUSG00000049103	-1.53047	2.6e-05	0.000162173	250.566	277.966	292.994	82.2473	54.0396	143.886	Ccr2
ENSMUSG00000049124	1.61248	1.47e-09	2.05e-08	377.565	336.584	299.08	849.889	1382.37	870.511	Gm8186
ENSMUSG00000049184	1.50072	0.00251092	0.00932746	26.3152	23.6365	16.519	76.4318	27.8914	79.8568	Purg
ENSMUSG00000049191	1.16712	5.02e-05	0.000294464	162.467	153.165	203.444	367.205	287.63	507.199	Rtl5
ENSMUSG00000049225	-1.08536	0.000878278	0.00374567	112.125	108.728	119.11	38.2159	50.5532	70.5042	Pdp1
ENSMUSG00000049288	-1.14852	0.0102025	0.0305275	85.8103	73.746	46.0792	44.8622	19.1753	26.6189	Lix1l
ENSMUSG00000049295	1.12508	2.88e-05	0.00017776	323.791	339.421	275.606	645.517	896.011	511.515	Zfp219
ENSMUSG00000049313	1.42878	5.22e-05	0.000305589	1541.15	1271.65	2591.74	4271.87	6728.8	3555.43	Sorl1
ENSMUSG00000049354	1.26092	2.7e-09	3.59e-08	1386.69	1301.9	1351.95	3369.65	3786.26	2532.4	Dcaf7
ENSMUSG00000049382	-4.21134	2.23e-13	5.39e-12	487.402	485.022	680.755	63.9701	10.4593	12.9498	Krt8
[truncated: 1,013 more rows]

## Sheet: Foglio1
supplemental Table 1.
List of differentially expressed genes (DEGs) in the CD19+ splenic cells from Bcor;Cre+;TCL1 compared to TCL1 transplanted mice
with relative log2FC and padj.
ID gene	Gene.name	log2FoldChange	p adj
ENSMUSG00000000049	Apoh	4.63224	0.00403349
ENSMUSG00000000078	Klf6	-1.41342	0.00130226
ENSMUSG00000000085	Scmh1	1.00011	0.000141886
ENSMUSG00000000142	Axin2	7.01368	6.09e-24
ENSMUSG00000000171	Sdhd	1.08219	4.94e-05
ENSMUSG00000000184	Ccnd2	1.88731	8.27e-06
ENSMUSG00000000248	Clec2g	2.42925	1.69e-14
ENSMUSG00000000266	Mid2	3.01061	5.25e-06
ENSMUSG00000000278	Scpep1	-2.04041	1.07e-07
ENSMUSG00000000325	Arvcf	-1.89553	3.81e-07
ENSMUSG00000000378	Ccm2	-1.12551	5.24e-10
ENSMUSG00000000386	Mx1	-6.00779	4.46e-16
ENSMUSG00000000399	Ndufa9	1.13869	4.69e-09
ENSMUSG00000000439	Mkrn2	1.08326	1.05e-05
ENSMUSG00000000530	Acvrl1	-2.24897	0.0170786
ENSMUSG00000000531	Grasp	-1.92654	0.00660266
ENSMUSG00000000555	Itga5	-2.44198	3.96e-05
ENSMUSG00000000581	C1d	1.0342	0.00102925
ENSMUSG00000000594	Gm2a	-2.97144	4.33e-29
ENSMUSG00000000628	Hk2	1.53652	3.64e-13
ENSMUSG00000000631	Myo18a	-1.48295	2.38e-08
ENSMUSG00000000690	Hoxb6	-5.98235	6.2e-05
ENSMUSG00000000732	Icosl	-1.959	0.00881642
ENSMUSG00000000753	Serpinf1	-1.59191	5.89e-06
ENSMUSG00000000782	Tcf7	-2.1267	4.85e-07
ENSMUSG00000000811	Txnrd3	1.42433	0.00212728
ENSMUSG00000000901	Mmp11	4.26872	7.37e-08
ENSMUSG00000000903	Vpreb3	3.21992	2.54e-12
ENSMUSG00000000934	Top1mt	-1.32899	5.89e-06
ENSMUSG00000000959	Oxa1l	1.15172	0.000793814
ENSMUSG00000001025	S100a6	-8.77253	1.73e-49
ENSMUSG00000001027	Scn4a	1.27904	1.98e-07
ENSMUSG00000001039	B9d1	2.73317	5.47e-09
ENSMUSG00000001065	Zfp276	-1.28365	1.38e-05
ENSMUSG00000001123	Lgals9	-2.235	1.74e-09
ENSMUSG00000001128	Cfp	-2.74383	9.53e-50
ENSMUSG00000001227	Sema6b	-2.42777	0.000331672
ENSMUSG00000001248	Gramd1a	-1.31214	0.000737722
ENSMUSG00000001249	Hpn	-4.60404	6.62e-05
ENSMUSG00000001270	Ckb	4.2703	4.16e-07
ENSMUSG00000001281	Itgb7	-3.35958	3.62e-11
ENSMUSG00000001473	Tubb6	-1.78011	1.05e-07
ENSMUSG00000001506	Col1a1	3.57696	4.41e-34
ENSMUSG00000001507	Itga3	-3.33559	9.67e-10
ENSMUSG00000001517	Foxm1	1.10003	3.08e-06
ENSMUSG00000001521	Tulp3	1.84058	1.44e-06
ENSMUSG00000001552	Jup	-3.46917	2.07e-17
ENSMUSG00000001588	Acap1	-1.79724	7.69e-18
ENSMUSG00000001630	Stk38l	1.56692	1.72e-07
ENSMUSG00000001763	Tspan33	1.99231	0.00461736
ENSMUSG00000001768	Rin2	5.89603	1.17e-27
ENSMUSG00000001870	Ltbp1	6.97569	2.77e-13
ENSMUSG00000001901	Kcnh6	2.08537	1.14e-05
ENSMUSG00000001911	Nfix	1.75472	0.00119475
ENSMUSG00000001995	Sipa1l2	-4.74124	5.12e-22
ENSMUSG00000002007	Srpk3	-2.51169	2.08e-07
ENSMUSG00000002105	Slc39a13	-1.02674	4.31e-05
ENSMUSG00000002111	Spi1	-1.35084	1.63e-11
ENSMUSG00000002222	Rmnd5a	1.36504	4.77e-05
ENSMUSG00000002227	Mov10	1.66656	0.000562458
ENSMUSG00000002325	Irf9	-1.67888	5.12e-08
ENSMUSG00000002332	Dhrs1	-1.1753	1.94e-06
ENSMUSG00000002413	Braf	1.25036	1.21e-09
ENSMUSG00000002486	Tchp	-1.29452	1.02e-05
ENSMUSG00000002565	Scin	5.03873	0.00591991
ENSMUSG00000002668	Dennd1c	-1.52809	5.2e-06
ENSMUSG00000002799	Jag2	-1.96027	4.73e-07
ENSMUSG00000002820	Atg4d	-1.03474	7.46e-06
ENSMUSG00000002870	Mcm2	1.51047	8.96e-06
ENSMUSG00000002885	Adgre5	-1.65432	8.45e-09
ENSMUSG00000002908	Kcnn1	-3.08838	0.00159718
ENSMUSG00000002910	Arrdc2	-1.57177	5.75e-07
ENSMUSG00000002944	Cd36	-3.37155	1.87e-08
ENSMUSG00000002980	Bcam	2.1947	4.44e-05
ENSMUSG00000003228	Grk5	-1.88187	5.93e-05
ENSMUSG00000003283	Hck	-1.54999	8.98e-06
ENSMUSG00000003309	Ap1m2	-1.55078	3.26e-06
ENSMUSG00000003355	Fkbp11	-3.54068	6.56e-16
ENSMUSG00000003378	Grik5	2.71776	2.21e-16
ENSMUSG00000003411	Rab3b	-2.15633	0.00435827
ENSMUSG00000003420	Fcgrt	-1.05537	0.0491964
ENSMUSG00000003452	Bicd1	2.95928	2.42e-08
ENSMUSG00000003484	Cyp4f18	-1.34724	5.38e-09
ENSMUSG00000003500	Impdh1	-3.09932	1.1e-19
ENSMUSG00000003526	Prodh	1.10537	0.0228553
ENSMUSG00000003531	Dgcr6	1.25063	5.38e-05
ENSMUSG00000003541	Ier3	1.9268	0.031719
ENSMUSG00000003585	Sec14l2	2.15656	9.96e-05
ENSMUSG00000003721	Insig2	1.16702	3.36e-05
ENSMUSG00000003882	Il7r	4.39422	2.51e-09
ENSMUSG00000003992	Ssbp2	5.87799	8.41e-41
ENSMUSG00000004031	Brinp2	-2.45913	0.00437235
ENSMUSG00000004032	Gstm5	2.59924	0.00113805
ENSMUSG00000004085	Map3k20	-1.79095	3.35e-06
ENSMUSG00000004099	Dnmt1	1.17961	0.00767027
ENSMUSG00000004110	Cacna1e	-1.76626	2.06e-05
ENSMUSG00000004187	Kifc2	-1.66684	0.00432946
ENSMUSG00000004264	Phb2	1.64901	3.31e-10
ENSMUSG00000004267	Eno2	3.02047	6.42e-14
ENSMUSG00000004270	Lpcat3	2.9844	1.24e-28
ENSMUSG00000004317	Clcn5	2.0289	9.12e-09
ENSMUSG00000004347	Pde1c	-11.0208	2.22e-18
ENSMUSG00000004446	Bid	1.35444	1.47e-05
ENSMUSG00000004558	Ndrg2	6.71532	2.1e-05
ENSMUSG00000004562	Arhgef40	2.24762	7.87e-05
ENSMUSG00000004568	Arhgef18	-1.86073	1.46e-07
ENSMUSG00000004665	Cnn2	-1.41618	7.77e-16
ENSMUSG00000004709	Cd244	1.2787	0.010455
ENSMUSG00000004748	Mtfp1	1.23675	5.91e-05
ENSMUSG00000004815	Dgkq	-1.51226	0.0101912
ENSMUSG00000004931	Apba3	-2.13406	1.92e-07
ENSMUSG00000004933	Matk	1.74295	7.04e-21
ENSMUSG00000004936	Map2k1	-1.1067	4.7e-05
ENSMUSG00000004952	Rasa4	-2.76063	0.000128189
ENSMUSG00000005057	Sh2b2	-1.2579	0.000439014
ENSMUSG00000005102	Eif2ak4	1.35455	3.81e-10
ENSMUSG00000005148	Klf5	1.61683	4.62e-08
ENSMUSG00000005268	Prlr	1.4765	0.0149367
ENSMUSG00000005465	Il27ra	-2.36037	1.21e-07
ENSMUSG00000005540	Fcer2a	-7.92118	1.83e-23
ENSMUSG00000005553	Atp4a	1.96423	1.82e-06
ENSMUSG00000005583	Mef2c	-1.27213	1.26e-06
ENSMUSG00000005667	Mthfd2	1.8179	1e-08
ENSMUSG00000005681	Apoa2	1.8904	0.00245333
ENSMUSG00000005686	Ampd3	-1.09802	0.00111332
ENSMUSG00000005718	Tfap4	1.3796	2.41e-09
ENSMUSG00000005802	Slc30a4	3.10825	1.4e-11
ENSMUSG00000005804	Bloc1s6	1.05428	3.8e-05
ENSMUSG00000005846	Rsl1d1	1.22739	1.87e-13
ENSMUSG00000005968	Tuft1	-2.72053	1.95e-06
ENSMUSG00000005973	Rcn1	1.23314	2.37e-06
ENSMUSG00000005981	Trap1	1.42406	6.93e-08
ENSMUSG00000005986	Ankrd13d	1.07964	0.00567592
ENSMUSG00000006154	Eps8l1	2.1352	2.1e-05
ENSMUSG00000006281	Tep1	-1.73661	0.000110782
ENSMUSG00000006310	Zbtb32	-1.58665	0.00250955
ENSMUSG00000006313	Upk1a	-3.97534	8.04e-31
ENSMUSG00000006360	Crip1	-1.86809	3.89e-07
ENSMUSG00000006362	Cbfa2t3	-1.51732	0.0215964
ENSMUSG00000006373	Pgrmc1	1.08307	0.00362279
ENSMUSG00000006411	Nectin4	-2.83005	5.8e-11
ENSMUSG00000006435	Neurl1a	-1.7993	0.0472558
ENSMUSG00000006445	Epha2	-7.62044	8.16e-08
ENSMUSG00000006464	Bbs1	1.37954	0.0352871
ENSMUSG00000006574	Slc4a1	-2.48797	0.00777441
ENSMUSG00000006575	Rundc3a	3.5801	2.65e-21
ENSMUSG00000006818	Sod2	-1.15525	1.12e-06
ENSMUSG00000006906	Stambp	1.16819	3.61e-05
ENSMUSG00000006920	Ezh1	-1.53345	2.94e-09
ENSMUSG00000006930	Hap1	-2.94044	5.1e-09
ENSMUSG00000006932	Ctnnb1	1.04602	6.57e-07
ENSMUSG00000007039	Ddah2	1.18773	9.21e-05
ENSMUSG00000007050	Lsm2	1.19537	5.38e-05
ENSMUSG00000007097	Atp1a2	-4.87074	2.72e-09
ENSMUSG00000007207	Stx1a	2.40884	1.34e-05
ENSMUSG00000007476	Lrrc8a	-1.41554	5.22e-07
ENSMUSG00000007613	Tgfbr1	1.03561	0.00294284
ENSMUSG00000007617	Homer1	1.55824	9.68e-05
ENSMUSG00000007670	Khsrp	1.14853	1.74e-05
ENSMUSG00000007950	Abhd8	-2.11973	2.88e-05
ENSMUSG00000007987	Ift22	1.38681	3.47e-06
ENSMUSG00000008153	Clstn3	-4.20549	4.74e-34
ENSMUSG00000008193	Spib	1.45479	5.89e-12
ENSMUSG00000008200	Fnbp4	-1.08535	0.000626197
ENSMUSG00000008348	Ubc	-1.63198	2.14e-05
ENSMUSG00000008384	Sertad1	-1.31601	2.88e-05
ENSMUSG00000008461	Fut1	-5.74586	2.18e-08
ENSMUSG00000008540	Mgst1	1.2957	0.0109852
ENSMUSG00000008734	Gprc5b	7.64486	9.36e-08
ENSMUSG00000009112	Bcl2l13	1.18911	1.03e-05
ENSMUSG00000009246	Trpm5	3.13013	5e-08
ENSMUSG00000009292	Trpm2	-6.91129	5.38e-07
ENSMUSG00000009376	Met	5.4948	2.85e-25
ENSMUSG00000009575	Cbx5	1.34391	0.00205471
ENSMUSG00000009687	Fxyd5	-5.44562	1.01e-77
ENSMUSG00000009739	Pou6f1	-1.89739	5.27e-18
ENSMUSG00000009772	Nuak2	-2.00986	2.68e-18
ENSMUSG00000010025	Aldh3a2	-1.35617	1.94e-07
ENSMUSG00000010175	Prox1	1.13011	0.00873293
ENSMUSG00000010290	AI597479	1.72896	1.2e-10
ENSMUSG00000010342	Tex14	3.72	2.32e-05
ENSMUSG00000010476	Ebf3	7.46185	2.79e-37
ENSMUSG00000010663	Fads1	2.07208	1.49e-12
ENSMUSG00000011148	Adssl1	2.13694	1.16e-16
ENSMUSG00000011589	Fsd1	-2.1931	0.0244216
ENSMUSG00000011632	Pinlyp	2.169	6.05e-09
ENSMUSG00000011752	Pgam1	1.07433	0.00381371
ENSMUSG00000012123	Crybg2	-1.55677	0.011973
ENSMUSG00000012350	Ehf	-3.38222	1.79e-08
ENSMUSG00000012483	Rpa3	1.92277	7.02e-19
ENSMUSG00000012519	Mlkl	-1.14374	0.0157655
ENSMUSG00000012535	Tnpo3	1.08246	1.54e-07
ENSMUSG00000012819	Cdh23	-3.9383	1.38e-13
ENSMUSG00000013155	Enkd1	1.16524	0.0027396
ENSMUSG00000013367	Iglon5	4.45842	1.13e-14
ENSMUSG00000013419	Zfp651	-4.68624	2.13e-11
ENSMUSG00000013523	Bcas1	-1.36756	0.0467577
ENSMUSG00000013584	Aldh1a2	2.98351	0.000718201
ENSMUSG00000013662	Atad1	1.11269	0.00162186
ENSMUSG00000013736	Trnt1	1.13349	7.48e-05
ENSMUSG00000014039	Prdm15	-1.21353	0.0300386
ENSMUSG00000014301	Pam16	1.41612	1.41e-09
ENSMUSG00000014303	Glis2	2.05218	0.0171892
ENSMUSG00000014599	Csf1	1.17407	0.00455195
ENSMUSG00000014686	Ceacam16	-2.88309	6.35e-08
ENSMUSG00000014748	Tex261	1.19916	0.000653382
ENSMUSG00000014778	Fhod1	-2.56403	9.38e-09
ENSMUSG00000014786	Slc9a5	-3.93431	1.57e-25
ENSMUSG00000014791	Elmo3	-1.0433	0.0241658
ENSMUSG00000014813	Stc1	-5.17253	7.66e-19
ENSMUSG00000014837	4931428F04Rik	1.01009	0.00596673
ENSMUSG00000014846	Tppp3	-5.16117	1.62e-16
ENSMUSG00000014907	Naf1	1.38083	4.33e-10
ENSMUSG00000014932	Yes1	-4.46002	2.4e-08
ENSMUSG00000014980	Tsen15	1.19893	7.26e-08
ENSMUSG00000015112	Slc25a13	4.82913	9.91e-60
ENSMUSG00000015189	Casd1	1.62708	5.85e-16
ENSMUSG00000015202	Magi1	3.98372	2.74e-38
ENSMUSG00000015217	Hmgb3	2.56037	9.57e-10
ENSMUSG00000015291	Gdi1	-1.31612	0.000518762
ENSMUSG00000015305	Sash1	5.45161	3.9e-17
ENSMUSG00000015316	Slamf1	-6.15929	8.48e-13
ENSMUSG00000015342	Xk	2.25074	1.08e-13
ENSMUSG00000015474	Ppt2	1.28578	0.000401732
ENSMUSG00000015501	Hivep2	-1.30749	2.15e-07
ENSMUSG00000015568	Lpl	5.8316	2.85e-05
ENSMUSG00000015702	Anxa9	-2.84415	1.19e-14
ENSMUSG00000015766	Eps8	-3.46182	1.47e-15
ENSMUSG00000015837	Sqstm1	-1.24592	0.0286525
ENSMUSG00000015968	Cacna1d	-1.47453	2.35e-10
ENSMUSG00000015981	Stk32c	-4.43228	1.44e-08
ENSMUSG00000016128	Stard13	9.83437	1.38e-08
ENSMUSG00000016194	Hsd11b1	-1.60186	0.0139822
ENSMUSG00000016308	Ube2a	1.06842	8.85e-06
ENSMUSG00000016386	Mpped2	8.37142	6.43e-09
ENSMUSG00000016496	Cd274	-1.65437	0.000115727
ENSMUSG00000016498	Pdcd1lg2	-4.36526	1.73e-46
ENSMUSG00000016526	Dyrk3	1.08912	0.015866
ENSMUSG00000016528	Mapkapk2	1.12581	0.000157918
ENSMUSG00000016529	Il10	-1.58961	0.000316207
ENSMUSG00000016624	Phf21b	-1.27856	0.0088752
ENSMUSG00000017002	Slpi	-5.74897	2.05e-06
ENSMUSG00000017195	Zpbp2	1.63064	0.00180421
ENSMUSG00000017390	Aldoc	-1.41028	0.00278441
ENSMUSG00000017400	Stac2	-6.54164	1.54e-11
ENSMUSG00000017412	Cacnb4	1.91995	3.75e-08
ENSMUSG00000017466	Timp2	-1.76005	2.5e-07
ENSMUSG00000017607	Tns4	-5.84509	8.59e-07
ENSMUSG00000017631	Abr	-2.40997	1.78e-13
ENSMUSG00000017639	Rab11fip4	-2.55524	2.14e-23
ENSMUSG00000017652	Cd40	-1.20263	0.0058242
ENSMUSG00000017697	Ada	-3.02607	5.47e-44
ENSMUSG00000017754	Pltp	-2.2301	0.0280889
ENSMUSG00000017756	Slc12a7	-1.4176	0.028904
ENSMUSG00000017765	Slc12a4	-1.29003	6.36e-05
ENSMUSG00000017843	Ppp2r5c	1.09442	0.00404886
ENSMUSG00000017861	Mybl2	1.15097	0.000527457
ENSMUSG00000018008	Cyth4	-1.17917	0.0230281
ENSMUSG00000018166	Erbb3	-1.24267	0.0448069
ENSMUSG00000018169	Mfng	-1.22398	1.71e-06
ENSMUSG00000018199	Trove2	1.24905	0.00762542
ENSMUSG00000018334	Ksr1	1.23871	0.00444584
ENSMUSG00000018339	Gpx3	-1.48284	0.0274239
ENSMUSG00000018340	Anxa6	-2.6917	3.09e-18
ENSMUSG00000018378	Cuedc1	-3.14894	8.86e-05
ENSMUSG00000018398	Sept8	6.10355	0.00152295
ENSMUSG00000018427	Ypel2	-1.8444	2.92e-07
ENSMUSG00000018474	Chd3	3.41862	3.06e-40
ENSMUSG00000018476	Kdm6b	-1.03614	0.0109852
ENSMUSG00000018507	Trpv2	-1.22668	3.61e-07
ENSMUSG00000018593	Sparc	-4.49109	1.36e-08
ENSMUSG00000018648	Dusp14	-2.61636	3.99e-10
ENSMUSG00000018740	Slc25a35	-1.23262	0.0170786
ENSMUSG00000018750	Zbtb4	-2.47266	7.45e-11
ENSMUSG00000018761	Mpdu1	1.05608	0.0129951
ENSMUSG00000018774	Cd68	-1.50201	7.39e-07
ENSMUSG00000018819	Lsp1	-1.01388	5.2e-06
ENSMUSG00000018821	Avpi1	1.50817	0.0052348
ENSMUSG00000018986	Slfn3	1.42851	3.7e-05
ENSMUSG00000019066	Rab3d	-4.06123	6.47e-29
ENSMUSG00000019088	Dnase1l1	-1.03146	0.034496
ENSMUSG00000019189	Rnf145	1.05503	0.00982791
ENSMUSG00000019210	Atp6v1e1	1.29367	2.77e-10
ENSMUSG00000019235	Rps6kl1	-2.56683	8.59e-07
ENSMUSG00000019256	Ahr	-1.90821	2.64e-05
ENSMUSG00000019303	Psmc3ip	1.26036	0.000625893
ENSMUSG00000019312	Grb7	-1.59424	1.44e-05
ENSMUSG00000019373	Cops3	1.08106	8.17e-11
ENSMUSG00000019464	Ptger1	-1.14222	0.00193197
ENSMUSG00000019539	Rcn3	-1.47875	0.000434121
ENSMUSG00000019564	Arid3a	-1.16485	0.000814938
ENSMUSG00000019726	Lyst	1.13095	0.0459947
ENSMUSG00000019763	Rmnd1	-1.35125	0.00740352
ENSMUSG00000019817	Plagl1	8.10171	5.15e-56
ENSMUSG00000019820	Utrn	-1.39969	9.88e-07
ENSMUSG00000019843	Fyn	-1.79186	3.42e-06
ENSMUSG00000019845	Tube1	1.04238	0.00850098
ENSMUSG00000019849	Prep	1.58626	1.58e-07
ENSMUSG00000019850	Tnfaip3	-1.222	0.00162307
ENSMUSG00000019851	Perp	1.94829	0.00428263
ENSMUSG00000019857	Asf1a	1.24493	0.000187413
ENSMUSG00000019866	Crybg1	-1.65694	6.87e-06
ENSMUSG00000019872	Smpdl3a	-5.56259	2.28e-76
ENSMUSG00000019883	Echdc1	1.23497	0.0256541
ENSMUSG00000019891	Dcbld1	1.69185	1.76e-12
ENSMUSG00000019923	Zwint	1.61412	1.06e-16
ENSMUSG00000019927	Ube2d1	-1.03843	0.000663333
ENSMUSG00000019942	Cdk1	1.3276	0.000109735
ENSMUSG00000019970	Sgk1	1.28148	0.0201886
ENSMUSG00000019982	Myb	1.62296	3.38e-07
ENSMUSG00000019996	Map7	1.41149	2.16e-06
ENSMUSG00000020027	Socs2	4.00465	5.8e-24
ENSMUSG00000020029	Nudt4	1.13935	0.000188235
ENSMUSG00000020032	Nuak1	2.2385	0.0026881
ENSMUSG00000020034	Tcp11l2	-1.20488	0.000280417
ENSMUSG00000020042	Btbd11	7.06888	3.44e-52
ENSMUSG00000020053	Igf1	5.10108	0.000189037
ENSMUSG00000020083	Fam241b	1.93126	1.69e-07
ENSMUSG00000020098	Pcbd1	1.90744	2.82e-06
ENSMUSG00000020100	Slc29a3	-1.11203	3.65e-07
ENSMUSG00000020101	Vsir	-1.76258	1.65e-05
ENSMUSG00000020102	Slc16a7	-7.51798	8.37e-08
ENSMUSG00000020108	Ddit4	1.52893	0.0202068
ENSMUSG00000020140	Lgr5	4.37403	1.89e-12
ENSMUSG00000020142	Slc1a4	1.70744	0.000285231
ENSMUSG00000020151	Ptprr	-8.40483	1.17e-10
ENSMUSG00000020183	Cpm	-3.84442	3.54e-06
ENSMUSG00000020186	Csrp2	1.19546	0.0248525
ENSMUSG00000020220	Vps13d	1.16606	6.29e-06
ENSMUSG00000020227	Irak3	-6.1591	2.88e-07
ENSMUSG00000020234	4930404N11Rik	-1.50543	0.0464526
ENSMUSG00000020253	Ppm1m	-1.45964	8.21e-13
ENSMUSG00000020255	D10Wsu102e	-1.21238	0.00052401
ENSMUSG00000020256	Aldh1l2	-6.02089	2.77e-29
ENSMUSG00000020262	Adarb1	1.81999	2.37e-06
ENSMUSG00000020265	Sumo3	1.16048	0.00119311
ENSMUSG00000020272	Stk10	-1.33983	0.0010112
ENSMUSG00000020275	Rel	-1.12151	0.00263037
ENSMUSG00000020277	Pfkl	1.42937	0.00215349
ENSMUSG00000020279	Il9r	-9.95047	2.92e-67
ENSMUSG00000020288	Ahsa2	-1.03061	0.0052348
ENSMUSG00000020297	Nsg2	5.73173	4.49e-19
ENSMUSG00000020310	Madcam1	6.1095	9.43e-05
ENSMUSG00000020325	Fstl3	-1.84985	0.00220038
ENSMUSG00000020375	Rufy1	-1.10139	5.69e-05
ENSMUSG00000020376	Rnf130	-2.48647	6.91e-25
ENSMUSG00000020385	Clk4	-1.40534	1.8e-05
ENSMUSG00000020400	Tnip1	-1.37495	3.02e-13
ENSMUSG00000020422	Tns3	-9.84388	6.77e-14
ENSMUSG00000020424	Gatsl3	-2.16188	2.36e-06
ENSMUSG00000020437	Myo1g	-1.58329	1.97e-06
ENSMUSG00000020439	Smtn	-2.25072	0.000758307
ENSMUSG00000020453	Patz1	1.14186	3.64e-05
ENSMUSG00000020473	Aebp1	2.98928	7.04e-07
ENSMUSG00000020484	Xbp1	-1.60054	2.26e-10
ENSMUSG00000020492	Ska2	1.15199	4.68e-07
ENSMUSG00000020520	Galnt10	-1.41092	0.0177256
ENSMUSG00000020522	Mfap3	1.00206	0.000204906
ENSMUSG00000020534	Shmt1	1.57799	0.00195084
ENSMUSG00000020547	Bzw2	1.28396	2.31e-10
ENSMUSG00000020592	Sdc1	-4.37523	1.49e-49
ENSMUSG00000020593	Lpin1	-2.10814	1.93e-10
ENSMUSG00000020604	Arsg	1.5183	3.1e-05
ENSMUSG00000020641	Rsad2	-2.07893	5.2e-06
ENSMUSG00000020642	Rnf144a	-2.22427	0.000232435
ENSMUSG00000020654	Adcy3	-1.22971	0.00218279
ENSMUSG00000020656	Grhl1	-2.05218	0.00163562
ENSMUSG00000020696	Rffl	1.01751	4.89e-06
ENSMUSG00000020700	Map3k3	-1.30357	2.35e-07
ENSMUSG00000020709	Adap2	7.94397	2.08e-07
ENSMUSG00000020712	Tcam1	1.15454	0.0240921
ENSMUSG00000020715	Ern1	-6.18123	3.39e-66
ENSMUSG00000020717	Pecam1	-1.7152	7.26e-18
ENSMUSG00000020728	Cep112	3.68157	0.00640445
ENSMUSG00000020766	Galk1	1.03173	0.00119213
ENSMUSG00000020782	Llgl2	-1.89117	1.76e-10
ENSMUSG00000020798	Spns3	-6.64177	3.65e-38
ENSMUSG00000020806	Rhbdf2	-2.51531	9.88e-09
ENSMUSG00000020823	Sec14l1	1.7085	2.1e-10
ENSMUSG00000020826	Nos2	5.13626	4.01e-07
ENSMUSG00000020828	Pld2	-2.41791	6.74e-12
ENSMUSG00000020844	Nxn	-1.87845	0.0179694
ENSMUSG00000020847	Rph3al	-1.48842	0.00381371
ENSMUSG00000020882	Cacnb1	-1.19308	7.24e-05
ENSMUSG00000020897	Aurkb	1.15473	4.31e-05
ENSMUSG00000020900	Myh10	-1.00794	0.0152745
ENSMUSG00000020901	Pik3r5	-6.08303	7.45e-25
ENSMUSG00000020902	Ntn1	1.76919	0.00114417
ENSMUSG00000020921	Tmem101	1.00253	0.000169673
ENSMUSG00000020935	Dcakd	1.25448	0.000492916
ENSMUSG00000020937	Plcd3	-4.75377	5.67e-22
ENSMUSG00000020986	Sec23a	1.2006	1.91e-05
ENSMUSG00000021009	Ptpn21	-1.21207	9.28e-06
ENSMUSG00000021010	Npas3	3.60103	8.58e-08
ENSMUSG00000021013	Ttc8	-3.46514	2.55e-05
ENSMUSG00000021061	Sptb	2.16668	2.02e-10
ENSMUSG00000021069	Pygl	2.17715	7.85e-11
ENSMUSG00000021094	Dhrs7	3.19433	3.41e-47
ENSMUSG00000021097	Clmn	1.79832	1.77e-06
ENSMUSG00000021102	Glrx5	1.77921	1.74e-13
ENSMUSG00000021123	Rdh12	-1.68206	8.72e-11
ENSMUSG00000021136	Smoc1	7.17373	5.66e-39
ENSMUSG00000021139	Gm20498	1.2271	0.0110888
ENSMUSG00000021144	Mta1	1.1584	1.03e-06
ENSMUSG00000021156	Zmynd11	-1.05506	0.000124392
ENSMUSG00000021185	Dglucy	-2.46802	0.000816208
ENSMUSG00000021186	Fbln5	10.1603	4.74e-15
ENSMUSG00000021189	Atxn3	1.43798	8.74e-11
ENSMUSG00000021196	Pfkp	1.14949	0.00167273
ENSMUSG00000021223	Papln	1.35329	0.0270622
ENSMUSG00000021238	Aldh6a1	1.18254	0.000173333
ENSMUSG00000021262	Evl	-2.362	3.96e-05
ENSMUSG00000021263	Degs2	-2.81304	0.0115049
ENSMUSG00000021266	Wars	1.49531	6.96e-05
ENSMUSG00000021276	Cinp	1.8681	5.96e-11
ENSMUSG00000021278	Amn	-7.42109	3.21e-52
ENSMUSG00000021279	Cdc42bpb	-3.0735	3.9e-07
ENSMUSG00000021285	Ppp1r13b	-1.174	0.0014757
ENSMUSG00000021294	Kif26a	6.48481	1.85e-25
ENSMUSG00000021306	Gpr137b	-3.55678	2.54e-24
ENSMUSG00000021338	Carmil1	-3.76135	6.6e-15
ENSMUSG00000021356	Irf4	-1.30527	0.00210711
ENSMUSG00000021362	Gcm2	-5.33419	4.22e-20
ENSMUSG00000021375	Kif13a	5.08988	7.87e-14
ENSMUSG00000021384	Susd3	-2.73283	5.25e-25
ENSMUSG00000021396	Nxnl2	-4.35921	7.1e-09
ENSMUSG00000021411	Pxdc1	-5.45259	7.43e-12
ENSMUSG00000021453	Gadd45g	3.91815	9.32e-22
ENSMUSG00000021464	Ror2	1.68614	0.00021326
ENSMUSG00000021477	Ctsl	3.45961	2.98e-07
ENSMUSG00000021492	F12	-4.05644	3.07e-08
ENSMUSG00000021495	Fam193b	-1.13601	1.43e-07
ENSMUSG00000021497	Txndc15	-1.1519	0.00216384
ENSMUSG00000021552	Gkap1	3.02796	4.7e-07
ENSMUSG00000021556	Golm1	-1.8709	6.22e-06
ENSMUSG00000021569	Trip13	1.29949	1.34e-07
ENSMUSG00000021572	Cep72	1.42124	0.000595468
ENSMUSG00000021573	Tppp	-4.07525	7.9e-09
ENSMUSG00000021585	Cast	-1.68804	7.64e-10
ENSMUSG00000021589	Rhobtb3	7.62065	2.22e-06
ENSMUSG00000021614	Vcan	4.13215	9.41e-05
ENSMUSG00000021638	Ocln	5.86071	0.00072813
ENSMUSG00000021676	Iqgap2	2.56263	0.00071435
ENSMUSG00000021678	F2rl1	-3.56987	0.000939496
ENSMUSG00000021697	Depdc1b	1.15811	0.00461736
ENSMUSG00000021699	Pde4d	-3.00746	0.00119596
ENSMUSG00000021703	Serinc5	-3.65562	0.000669254
ENSMUSG00000021716	Srek1ip1	1.04071	5.55e-05
ENSMUSG00000021725	Parp8	2.07505	8.45e-21
ENSMUSG00000021752	Kctd6	-1.72873	2.7e-05
ENSMUSG00000021772	Nkiras1	-1.3866	0.000218765
ENSMUSG00000021774	Ube2e1	1.08722	5.72e-06
ENSMUSG00000021806	Nid2	7.05206	5.05e-25
ENSMUSG00000021822	Plau	-2.35539	6.88e-06
ENSMUSG00000021823	Vcl	-2.16113	1.64e-10
ENSMUSG00000021846	Peli2	7.88459	1.75e-08
ENSMUSG00000021880	Rnase6	-1.72657	5.28e-07
ENSMUSG00000021895	Arhgef3	-4.21446	6.18e-62
ENSMUSG00000021913	Ogdhl	4.88849	1.33e-12
ENSMUSG00000021928	Ebpl	-1.74464	1.81e-08
ENSMUSG00000021932	Rnaseh2b	1.22411	2.53e-08
ENSMUSG00000021959	Lats2	-3.65197	1.82e-26
ENSMUSG00000021965	Ska3	1.25826	1.2e-06
ENSMUSG00000021974	Fgf9	2.02482	0.0368524
ENSMUSG00000021982	Cdadc1	1.24161	0.000329128
ENSMUSG00000021990	Spata13	-1.99171	4.74e-16
ENSMUSG00000022003	Slc25a30	1.05955	0.021852
ENSMUSG00000022010	Tsc22d1	1.83681	5.5e-05
ENSMUSG00000022013	Dnajc15	1.42715	3.63e-08
ENSMUSG00000022018	Rgcc	-1.5321	0.00578179
ENSMUSG00000022020	Naa16	-1.19031	1.96e-05
ENSMUSG00000022033	Pbk	1.38123	0.000692069
ENSMUSG00000022043	Trim35	1.34414	3.42e-08
ENSMUSG00000022098	Bmp1	2.38767	2.93e-07
ENSMUSG00000022114	Spry2	4.08651	1.59e-17
ENSMUSG00000022131	Gpr180	-1.01312	0.000161393
ENSMUSG00000022132	Cldn10	-2.68261	3.7e-05
ENSMUSG00000022186	Oxct1	1.14113	1.38e-08
ENSMUSG00000022199	Slc22a17	-1.37182	0.0103939
ENSMUSG00000022217	Emc9	-1.68206	2.62e-05
ENSMUSG00000022237	Ankrd33b	2.49225	1.01e-08
ENSMUSG00000022257	Laptm4b	2.97991	1.04e-19
ENSMUSG00000022270	Fam134b	1.59657	3.64e-09
ENSMUSG00000022272	Myo10	-1.01166	0.0471507
ENSMUSG00000022324	Matn2	-2.35245	3.74e-10
ENSMUSG00000022415	Syngr1	4.19763	1.01e-05
ENSMUSG00000022416	Cacna1i	-8.00786	1.64e-07
ENSMUSG00000022436	Sh3bp1	-1.64067	1.2e-10
ENSMUSG00000022438	Parvb	1.69937	0.00751895
ENSMUSG00000022440	C1qtnf6	-3.74116	0.00017952
ENSMUSG00000022469	Rapgef3	-2.40903	5.13e-10
ENSMUSG00000022475	Hdac7	1.04202	2.16e-05
ENSMUSG00000022489	Pde1b	-1.16259	0.0458464
ENSMUSG00000022496	Tnfrsf17	-7.04272	2.15e-07
ENSMUSG00000022503	Nubp1	1.14454	1.03e-07
ENSMUSG00000022508	Bcl6	-2.20791	4.17e-06
ENSMUSG00000022516	Nudt16l1	1.16129	2.02e-05
ENSMUSG00000022528	Hes1	-1.91237	0.0015606
ENSMUSG00000022533	Atp13a3	1.01097	8.59e-06
ENSMUSG00000022536	Glyr1	1.21372	9.27e-15
ENSMUSG00000022546	Gpt	-1.03282	0.00217198
ENSMUSG00000022558	Mroh1	-1.96176	6.43e-28
ENSMUSG00000022565	Plec	-1.86273	5.02e-06
ENSMUSG00000022584	Ly6c2	-8.5498	3.81e-30
ENSMUSG00000022586	Ly6i	-3.09237	0.000673453
ENSMUSG00000022594	Lynx1	-2.17833	6.7e-05
ENSMUSG00000022601	Zbtb11	-1.28526	4.07e-07
ENSMUSG00000022610	Mapk12	-3.14954	5.86e-12
ENSMUSG00000022621	Rabl2	4.05483	1.81e-12
ENSMUSG00000022636	Alcam	1.06523	0.000987677
ENSMUSG00000022641	Bbx	1.37135	9.7e-11
ENSMUSG00000022661	Cd200	1.98409	7.61e-16
ENSMUSG00000022671	Mzt2	1.73953	1.4e-06
ENSMUSG00000022673	Mcm4	1.64205	1.07e-07
ENSMUSG00000022674	Ube2v2	1.28234	3.62e-06
ENSMUSG00000022679	Mpv17l	2.01045	0.0320622
ENSMUSG00000022680	Pdxdc1	1.64652	2.16e-13
ENSMUSG00000022684	Bfar	1.22925	9.91e-10
ENSMUSG00000022685	Parn	1.31401	1.54e-11
ENSMUSG00000022686	B3gnt5	-2.54933	7.47e-05
ENSMUSG00000022707	Gbe1	1.26421	0.013649
ENSMUSG00000022723	Crybg3	-1.91017	1.09e-08
ENSMUSG00000022747	St3gal6	-3.01784	4.29e-36
ENSMUSG00000022797	Tfrc	1.09213	0.00955684
ENSMUSG00000022799	Arhgap31	2.23473	0.00471126
ENSMUSG00000022800	Fyttd1	1.11414	5.85e-08
ENSMUSG00000022816	Fstl1	3.66815	5.8e-15
ENSMUSG00000022817	Itgb5	-2.55736	5.48e-05
ENSMUSG00000022838	Eaf2	-2.49234	1.45e-17
ENSMUSG00000022856	Tmem41a	-1.36415	0.00215349
ENSMUSG00000022861	Dgkg	1.39162	0.000569998
ENSMUSG00000022865	Cxadr	-1.8078	0.0127416
ENSMUSG00000022883	Robo1	-2.94886	2.87e-13
ENSMUSG00000022884	Eif4a2	-1.08746	0.00211424
ENSMUSG00000022885	St6gal1	-2.41675	1.08e-10
ENSMUSG00000022892	App	2.11628	2.57e-19
ENSMUSG00000022895	Ets2	-1.02111	0.0204927
ENSMUSG00000022900	Ildr1	-3.25175	1.44e-18
ENSMUSG00000022901	Cd86	-2.09487	5.18e-05
ENSMUSG00000022946	Dopey2	-2.34474	1.65e-08
ENSMUSG00000022978	Mis18a	1.32796	2.97e-10
ENSMUSG00000022991	Lalba	-2.82071	4.87e-06
ENSMUSG00000022994	Adcy6	2.99214	0.00454006
ENSMUSG00000022996	Wnt10b	2.60679	5.52e-14
ENSMUSG00000023009	Nckap5l	3.67079	4.59e-40
ENSMUSG00000023018	Smarcd1	1.40809	7.04e-05
ENSMUSG00000023022	Lima1	3.10858	2.48e-08
ENSMUSG00000023032	Slc4a8	-3.46229	1.24e-10
ENSMUSG00000023033	Scn8a	10.9805	5.33e-17
ENSMUSG00000023043	Krt18	1.55524	4.33e-05
ENSMUSG00000023045	Soat2	-5.42519	9.91e-16
ENSMUSG00000023050	Map3k12	-1.5799	1.89e-08
ENSMUSG00000023067	Cdkn1a	-1.88531	0.000320245
ENSMUSG00000023150	Ivns1abp	-1.75254	1.96e-10
ENSMUSG00000023249	Parp3	-1.3954	0.000691269
ENSMUSG00000023259	Slc26a6	-2.8008	2.19e-12
ENSMUSG00000023341	Mx2	-2.42302	3.75e-06
ENSMUSG00000023393	Slc17a9	-1.09345	1.47e-05
ENSMUSG00000023456	Tpi1	1.82905	2.71e-08
ENSMUSG00000023495	Pcbp4	-3.15911	5.92e-35
ENSMUSG00000023571	C1qtnf12	-1.04632	0.000122253
ENSMUSG00000023707	Ogfod2	-1.26875	2.21e-06
ENSMUSG00000023805	Synj2	-1.41505	7.23e-06
ENSMUSG00000023861	Mpc1	1.01919	0.00371009
ENSMUSG00000023883	Phf10	1.0878	6.28e-05
ENSMUSG00000023909	Paqr4	1.19349	0.00758286
ENSMUSG00000023927	Satb1	-7.98977	5.37e-09
ENSMUSG00000023951	Vegfa	2.13884	5.01e-13
ENSMUSG00000023961	Enpp4	-3.70532	8.33e-07
ENSMUSG00000023972	Ptk7	4.64975	4.06e-07
ENSMUSG00000023979	Guca1b	-1.82833	0.0311012
ENSMUSG00000024013	Fgd2	-2.01548	1.58e-07
ENSMUSG00000024030	Abcg1	1.54037	0.000183084
ENSMUSG00000024066	Xdh	3.23165	0.000895401
ENSMUSG00000024070	Prkd3	3.78812	4.65e-65
ENSMUSG00000024074	Crim1	3.03759	2.94e-15
ENSMUSG00000024112	Cacna1h	-2.60374	0.0252458
ENSMUSG00000024145	Pigf	1.49305	2.72e-07
ENSMUSG00000024163	Mapk8ip3	-1.44409	0.00983791
ENSMUSG00000024168	Tmem204	-1.79476	0.00311125
ENSMUSG00000024169	Ift140	-1.4022	6.97e-06
ENSMUSG00000024180	Tmem8	-1.03279	0.0022496
ENSMUSG00000024187	Fam234a	-1.8092	7.09e-07
ENSMUSG00000024193	Phf1	-1.7834	1.11e-05
ENSMUSG00000024197	Plin3	-1.29009	7.08e-05
ENSMUSG00000024206	Rfx2	-3.23759	8.67e-07
ENSMUSG00000024222	Fkbp5	2.74038	2.71e-08
ENSMUSG00000024232	Bambi	-2.06228	1.31e-10
ENSMUSG00000024235	Map3k8	-2.01739	1.07e-08
ENSMUSG00000024236	Svil	-1.36734	0.000482048
ENSMUSG00000024240	Epc1	-1.04958	0.00135978
ENSMUSG00000024247	Pkdcc	7.87634	5.52e-09
ENSMUSG00000024248	Cox7a2l	1.14851	0.0105498
ENSMUSG00000024268	Celf4	-4.7379	2.76e-05
ENSMUSG00000024302	Dtna	7.82306	2.93e-08
ENSMUSG00000024353	Mzb1	-1.55562	4.38e-09
ENSMUSG00000024371	C2	-1.85676	2.69e-06
ENSMUSG00000024381	Bin1	-1.00941	3.53e-05
ENSMUSG00000024401	Tnf	-3.53028	8.1e-15
ENSMUSG00000024402	Lta	-3.23315	4.14e-17
ENSMUSG00000024406	Pou5f1	4.44606	7.58e-30
ENSMUSG00000024410	3110002H16Rik	-1.13512	8.79e-05
ENSMUSG00000024426	Atat1	-1.7277	8.15e-10
ENSMUSG00000024427	Spry4	-1.62478	0.0204176
ENSMUSG00000024456	Diaph1	-1.0873	4.48e-06
ENSMUSG00000024472	Dcp2	2.22323	2.69e-13
ENSMUSG00000024480	Ap3s1	1.43932	0.000116153
ENSMUSG00000024530	Prelid3a	-2.4868	0.00252453
ENSMUSG00000024533	Spire1	1.06476	0.0335929
ENSMUSG00000024538	Ppic	8.91555	1.24e-10
ENSMUSG00000024580	Grpel2	-1.19911	6.66e-10
ENSMUSG00000024597	Slc12a2	1.53974	2.56e-07
ENSMUSG00000024639	Gnaq	1.59751	2.92e-09
ENSMUSG00000024640	Psat1	2.48834	3.8e-28
ENSMUSG00000024659	Anxa1	-6.98719	1.3e-06
ENSMUSG00000024670	Cd6	-4.90141	1.54e-22
ENSMUSG00000024672	Ms4a7	-2.11172	0.000949998
ENSMUSG00000024675	Ms4a4c	2.60721	0.00187732
ENSMUSG00000024679	Ms4a6d	1.78376	7.99e-06
ENSMUSG00000024766	Lipo3	1.17241	4.59e-05
ENSMUSG00000024769	Cdc42bpg	-1.55604	4.31e-05
ENSMUSG00000024777	Ppp2r5b	-1.86483	1.72e-05
ENSMUSG00000024781	Lipa	-1.78314	8.97e-10
ENSMUSG00000024785	Rcl1	1.01003	3.32e-06
ENSMUSG00000024793	Tnfrsf25	1.87848	0.0291538
ENSMUSG00000024812	Tjp2	1.0511	6.71e-05
ENSMUSG00000024818	Slc25a45	-1.06576	1.45e-06
ENSMUSG00000024843	Chka	-1.2942	1.01e-05
ENSMUSG00000024855	Pacs1	-1.82951	4.45e-17
ENSMUSG00000024867	Pip5k1b	3.1407	2.78e-11
ENSMUSG00000024869	Nudt8	-2.54662	0.00173
ENSMUSG00000024871	Doc2g	-2.103	0.000925617
ENSMUSG00000024891	Slc29a2	-2.06459	0.00725838
ENSMUSG00000024903	Lao1	-6.0533	3.75e-05
ENSMUSG00000024905	Tesmin	2.50864	0.00120975
ENSMUSG00000024910	Ctsw	-1.87158	0.0228934
ENSMUSG00000024921	Smarca2	-1.02491	0.00819641
ENSMUSG00000024940	Ltbp3	2.68631	8.58e-06
ENSMUSG00000024952	Rps6ka4	-3.63857	9.77e-32
ENSMUSG00000024978	Gpam	3.06091	7.27e-13
ENSMUSG00000024993	Fam45a	-1.33417	1.49e-08
ENSMUSG00000025001	Hells	1.08866	0.0495536
ENSMUSG00000025014	Dntt	-9.77822	2.91e-14
ENSMUSG00000025020	Slit1	-2.52599	2.21e-05
ENSMUSG00000025026	Add3	-1.12264	4.53e-07
ENSMUSG00000025059	Gk	1.224	7.76e-07
ENSMUSG00000025068	Gsto1	-1.66502	0.00123233
ENSMUSG00000025085	Ablim1	-3.92334	2.49e-76
ENSMUSG00000025091	Pnliprp2	6.76356	7.15e-05
ENSMUSG00000025092	Hspa12a	-1.26728	0.00149486
ENSMUSG00000025104	Hdgfl3	-3.89295	1.24e-20
ENSMUSG00000025145	Lrrc45	-1.29164	0.0125743
ENSMUSG00000025151	Maged1	3.12808	9.75e-09
ENSMUSG00000025154	Arhgap19	1.1268	0.000182349
ENSMUSG00000025161	Slc16a3	3.64586	2.51e-09
ENSMUSG00000025171	Ubtd1	1.16088	0.000572415
ENSMUSG00000025196	Cpn1	1.81099	3.99e-05
ENSMUSG00000025197	Cyp2c23	6.9621	2.39e-17
ENSMUSG00000025198	Erlin1	1.87631	1.39e-19
ENSMUSG00000025203	Scd2	1.04139	0.000167039
ENSMUSG00000025207	Sema4g	1.01798	0.0423395
ENSMUSG00000025212	Sfxn3	-1.90774	2.51e-21
ENSMUSG00000025213	Kazald1	-1.18449	0.0306211
ENSMUSG00000025225	Nfkb2	-1.37108	0.0115327
ENSMUSG00000025237	Parp6	-1.00434	0.0176083
ENSMUSG00000025241	Fyco1	-1.2512	0.00296228
ENSMUSG00000025246	Tbl1x	1.07476	1.76e-05
ENSMUSG00000025255	Zfhx4	8.13354	4.87e-09
ENSMUSG00000025268	Maged2	1.92693	3.34e-09
ENSMUSG00000025270	Alas2	-3.57746	2.5e-07
ENSMUSG00000025279	Dnase1l3	-1.85444	7.05e-08
ENSMUSG00000025323	Sp4	1.18632	1.3e-06
ENSMUSG00000025324	Atp10a	2.90168	1.1e-05
ENSMUSG00000025330	Padi4	-1.94775	1.41e-11
ENSMUSG00000025351	Cd63	4.3981	3.71e-09
ENSMUSG00000025359	Pmel	2.02029	3.05e-06
ENSMUSG00000025372	Baiap2	1.40179	4.99e-06
ENSMUSG00000025377	Tepsin	-1.15615	0.000407312
ENSMUSG00000025427	Rnf165	-5.92244	4.7e-05
ENSMUSG00000025464	Paox	1.1992	0.000289477
ENSMUSG00000025466	Fuom	1.57984	0.00565267
ENSMUSG00000025473	Adam8	-1.65253	0.0338936
ENSMUSG00000025480	Syce1	-8.5741	8.38e-11
ENSMUSG00000025492	Ifitm3	-4.9724	1.13e-11
ENSMUSG00000025497	Cdhr5	4.13777	0.00256335
ENSMUSG00000025500	Lmntd2	-1.7057	0.000336488
ENSMUSG00000025505	Tmem80	-1.50544	0.000178216
ENSMUSG00000025558	Dock9	1.38843	2.5e-05
ENSMUSG00000025584	Pde8a	-1.47455	2.69e-06
ENSMUSG00000025646	Atrip	-1.27988	0.00356256
ENSMUSG00000025647	Shisa5	-1.48722	4.08e-09
ENSMUSG00000025648	Pfkfb4	-2.34997	6.7e-19
ENSMUSG00000025701	Alox5	4.67891	4.42e-05
ENSMUSG00000025702	March8	4.38186	4.15e-22
ENSMUSG00000025723	Nmb	-1.17654	0.0291538
ENSMUSG00000025739	Gng13	-1.85477	4.22e-06
ENSMUSG00000025743	Sdc3	-2.15057	0.00734907
ENSMUSG00000025754	Agbl1	-4.41554	6.71e-11
ENSMUSG00000025757	Hspa4l	1.50917	8.34e-08
ENSMUSG00000025779	Ly96	-1.35074	0.000127825
ENSMUSG00000025789	St8sia2	5.0248	0.000204208
ENSMUSG00000025791	Pgm2	1.50326	1.68e-05
ENSMUSG00000025804	Ccr1	-1.25314	0.0401221
ENSMUSG00000025812	Pard3	5.89635	0.0205903
ENSMUSG00000025821	Zfp282	1.32934	1.04e-08
ENSMUSG00000025855	Prkar1b	2.76153	0.0022009
ENSMUSG00000025856	Pdgfa	6.05959	2.26e-14
ENSMUSG00000025875	Tspan17	-2.87402	3.75e-13
ENSMUSG00000025876	Unc5a	-4.24503	1.45e-06
ENSMUSG00000025889	Snca	-5.03661	9.12e-07
ENSMUSG00000025912	Mybl1	-3.54883	9.11e-09
ENSMUSG00000025938	Slco5a1	1.73876	2.03e-11
ENSMUSG00000025959	Klf7	-1.26282	1.52e-06
ENSMUSG00000025969	Nrp2	1.4249	2.75e-05
ENSMUSG00000025979	Mob4	1.03066	0.00996045
ENSMUSG00000025986	Slc39a10	1.72426	2.07e-05
ENSMUSG00000026003	Acadl	1.09107	9.99e-05
ENSMUSG00000026009	Icos	1.45303	7.4e-05
ENSMUSG00000026011	Ctla4	1.83516	0.000270411
ENSMUSG00000026012	Cd28	-5.762	1.52e-08
ENSMUSG00000026014	Raph1	-1.20344	0.000994834
ENSMUSG00000026018	Ica1l	2.17943	0.00819641
ENSMUSG00000026024	Als2	-1.11166	2.9e-05
ENSMUSG00000026034	Clk1	-1.23188	0.000753034
ENSMUSG00000026039	Sgol2a	1.6199	2.15e-07
ENSMUSG00000026047	Kdelc1	-1.93538	0.00419081
ENSMUSG00000026080	Chst10	-4.55862	9.85e-20
ENSMUSG00000026088	Mitd1	-1.24256	0.000724892
ENSMUSG00000026094	Stk17b	-1.35602	2.88e-05
ENSMUSG00000026110	Mgat4a	-1.39014	9.95e-06
ENSMUSG00000026117	Zap70	4.07798	7.17e-16
ENSMUSG00000026131	Dst	1.98912	0.000150488
ENSMUSG00000026135	Zfp142	-1.04852	0.00118787
ENSMUSG00000026153	Fam135a	4.97578	0.000206089
ENSMUSG00000026158	Ogfrl1	-6.78657	1.35e-06
ENSMUSG00000026167	Wnt10a	-1.22734	0.018253
ENSMUSG00000026189	Pecr	-1.71322	3.72e-06
ENSMUSG00000026204	Ptprn	-2.5947	0.00963088
ENSMUSG00000026207	Speg	7.17793	4.91e-07
ENSMUSG00000026222	Sp100	-1.51077	4.85e-15
ENSMUSG00000026248	Mrpl44	1.13164	4.66e-08
ENSMUSG00000026305	Lrrfip1	-2.12746	2.84e-15
ENSMUSG00000026313	Hdac4	-1.09423	8.01e-07
ENSMUSG00000026317	Cln8	-8.35364	3.03e-10
ENSMUSG00000026333	Gin1	2.72875	2.39e-09
ENSMUSG00000026342	Slc35f5	1.41413	0.00256789
ENSMUSG00000026357	Rgs18	-1.36364	0.0327554
ENSMUSG00000026358	Rgs1	-3.28146	8.67e-07
ENSMUSG00000026360	Rgs2	-1.00792	0.0307478
ENSMUSG00000026383	Epb41l5	4.68001	8.81e-31
ENSMUSG00000026398	Nr5a2	4.01053	2.07e-07
ENSMUSG00000026399	Cd55	-1.17319	0.000818717
ENSMUSG00000026411	Tmem9	1.63234	0.00210969
ENSMUSG00000026415	Fcamr	-1.91091	0.00934537
ENSMUSG00000026417	Pigr	2.50299	4.03e-20
ENSMUSG00000026430	Rassf5	-1.44224	1.56e-09
ENSMUSG00000026447	Pik3c2b	-1.34201	0.0124831
ENSMUSG00000026458	Ppfia4	-3.91254	2.11e-12
ENSMUSG00000026473	Glul	1.89583	6.04e-09
ENSMUSG00000026475	Rgs16	1.99964	0.0492419
ENSMUSG00000026482	Rgl1	3.29693	2.81e-40
ENSMUSG00000026483	Fam129a	3.54988	1.09e-28
ENSMUSG00000026484	Rnf2	1.06634	2.1e-06
ENSMUSG00000026489	Coq8a	-1.08255	0.00217599
ENSMUSG00000026490	Cdc42bpa	3.63884	5.73e-06
ENSMUSG00000026500	Cox20	-1.03044	0.00767754
ENSMUSG00000026502	Desi2	1.00898	0.0062606
ENSMUSG00000026509	Capn2	-1.80309	6.11e-14
ENSMUSG00000026519	Tmem63a	-1.30245	5.72e-10
ENSMUSG00000026547	Tagln2	-1.25475	6.98e-05
ENSMUSG00000026548	Slamf9	-2.59446	3.97e-18
ENSMUSG00000026556	Vangl2	1.90858	1.87e-07
ENSMUSG00000026558	Uck2	1.30791	3.05e-12
ENSMUSG00000026581	Sell	-1.63611	4.12e-06
ENSMUSG00000026600	Soat1	-1.98462	2.8e-06
ENSMUSG00000026604	Ptpn14	1.22073	5.73e-10
ENSMUSG00000026616	Cr2	-6.05323	7.02e-30
ENSMUSG00000026617	Bpnt1	-1.01703	0.00207272
ENSMUSG00000026628	Atf3	-3.75706	1.59e-17
ENSMUSG00000026646	Suv39h2	1.20533	9.11e-09
ENSMUSG00000026649	Cfap126	1.26464	0.00586286
ENSMUSG00000026664	Phyh	-1.07074	1.23e-06
ENSMUSG00000026669	Mcm10	1.05659	0.0159175
ENSMUSG00000026670	Uap1	-1.91718	5.68e-11
ENSMUSG00000026679	Enkur	-2.51831	0.034496
ENSMUSG00000026688	Mgst3	-1.83976	0.0166186
ENSMUSG00000026715	Serpinc1	1.52915	0.00098626
ENSMUSG00000026725	Tnn	-7.03822	1.07e-06
ENSMUSG00000026726	Cubn	-2.75488	5.79e-05
ENSMUSG00000026728	Vim	-3.52581	2.53e-12
ENSMUSG00000026729	4930562F07Rik	-2.48233	2.52e-05
ENSMUSG00000026749	Nek6	-1.66679	1.77e-14
ENSMUSG00000026768	Itga8	-8.28942	1.36e-14
ENSMUSG00000026770	Il2ra	3.87204	5.99e-29
ENSMUSG00000026796	Fam129b	-2.65633	0.000434473
ENSMUSG00000026797	Stxbp1	3.22681	1.48e-09
ENSMUSG00000026821	Ralgds	-2.04191	2.7e-05
ENSMUSG00000026822	Lcn2	-8.14048	2.88e-09
ENSMUSG00000026826	Nr4a2	2.95753	3.06e-07
ENSMUSG00000026832	Cytip	-1.32281	0.00794612
ENSMUSG00000026841	Fibcd1	2.83684	0.00303441
ENSMUSG00000026843	Fubp3	1.77966	3.19e-09
ENSMUSG00000026848	Tor1b	-1.18016	5.67e-05
ENSMUSG00000026853	Crat	-1.26523	8.25e-12
ENSMUSG00000026864	Hspa5	-1.2611	4.87e-06
ENSMUSG00000026875	Traf1	-1.60328	7.9e-11
ENSMUSG00000026879	Gsn	-3.10192	5.48e-20
ENSMUSG00000026883	Dab2ip	-1.40719	2.03e-05
ENSMUSG00000026893	Gca	2.52377	0.000254106
ENSMUSG00000026921	Egfl7	2.01053	0.00861569
ENSMUSG00000026933	Camsap1	-1.58383	2.96e-07
ENSMUSG00000026939	Tmem141	-1.31685	0.000824703
ENSMUSG00000026944	Abca2	-1.49533	2.29e-06
ENSMUSG00000026958	Dpp7	-1.21343	0.00807115
ENSMUSG00000026970	Rbms1	1.04174	0.00359398
ENSMUSG00000026979	Psd4	-2.26308	7.37e-09
ENSMUSG00000026980	Ly75	1.66231	2.23e-07
ENSMUSG00000027030	Stk39	4.9151	2.13e-06
ENSMUSG00000027073	Prg2	-4.06356	7.21e-10
ENSMUSG00000027074	Slc43a3	1.07858	5.79e-05
ENSMUSG00000027075	Slc43a1	-2.26571	0.00153732
ENSMUSG00000027171	Prrg4	1.16008	0.00177133
ENSMUSG00000027188	Pamr1	7.63287	0.00300818
ENSMUSG00000027195	Hsd17b12	1.02345	0.000453845
ENSMUSG00000027199	Gatm	5.20256	0.000934845
ENSMUSG00000027210	Meis2	9.84521	8.75e-15
ENSMUSG00000027221	Chst1	-9.43467	9.12e-13
ENSMUSG00000027227	Sord	1.55136	0.00578966
ENSMUSG00000027246	Ell3	-2.79868	7.99e-05
ENSMUSG00000027293	Ehd4	-1.16509	1.52e-11
ENSMUSG00000027297	Ltk	-1.62508	0.0156494
ENSMUSG00000027298	Tyro3	4.50639	7.62e-15
ENSMUSG00000027309	4930402H24Rik	-1.0871	0.00314043
ENSMUSG00000027331	Knstrn	1.12924	0.0100253
ENSMUSG00000027346	Gpcpd1	-1.06332	0.0170512
ENSMUSG00000027347	Rasgrp1	-1.84975	6.06e-07
ENSMUSG00000027351	Spred1	5.27492	4.32e-38
ENSMUSG00000027367	Stard7	1.02875	0.000149795
ENSMUSG00000027378	Nphp1	3.00186	1.73e-13
ENSMUSG00000027380	Acoxl	2.3306	0.0115327
ENSMUSG00000027387	Zc3h8	-1.26968	0.0245451
ENSMUSG00000027394	Ttl	-1.08345	0.0124145
ENSMUSG00000027422	Rrbp1	-1.98665	3.77e-12
ENSMUSG00000027439	Gzf1	1.03093	1.84e-06
ENSMUSG00000027447	Cst3	-1.09221	6.66e-06
ENSMUSG00000027452	Acss1	-1.40697	4.97e-07
ENSMUSG00000027487	Cdk5rap1	-2.1191	2.15e-07
ENSMUSG00000027495	Fam210b	-1.68	8.71e-05
ENSMUSG00000027508	Pag1	-2.73328	1.79e-08
ENSMUSG00000027510	Rbm38	1.27191	4.96e-07
ENSMUSG00000027533	Fabp5	2.90986	1.34e-05
ENSMUSG00000027546	Atp9a	-3.59493	1e-12
ENSMUSG00000027562	Car2	2.27793	0.00433593
ENSMUSG00000027579	Srms	-2.67158	0.00379328
ENSMUSG00000027580	Helz2	-2.06156	7.87e-06
ENSMUSG00000027582	Zgpat	-1.28022	0.000923364
ENSMUSG00000027596	a	-5.01343	0.000115638
ENSMUSG00000027603	Ggt7	2.95742	0.00837441
ENSMUSG00000027605	Acss2	3.0697	1.11e-17
ENSMUSG00000027636	Sla2	-2.60613	5.15e-06
ENSMUSG00000027646	Src	3.3301	1.69e-06
ENSMUSG00000027669	Gnb4	3.62996	3.34e-07
ENSMUSG00000027678	Ncoa3	-1.44792	6.46e-06
ENSMUSG00000027692	Tnik	4.60645	4.94e-29
ENSMUSG00000027698	Nceh1	1.30489	0.000545144
ENSMUSG00000027699	Ect2	1.05366	0.00016251
ENSMUSG00000027715	Ccna2	1.34084	4.09e-06
ENSMUSG00000027739	Rab33b	-1.35292	6.9e-07
ENSMUSG00000027752	Exosc8	1.49092	2.43e-07
ENSMUSG00000027790	Sis	7.26461	1.07e-09
ENSMUSG00000027799	Nbea	-11.1517	1.36e-18
ENSMUSG00000027803	Wwtr1	6.47562	2.03e-22
ENSMUSG00000027805	Pfn2	3.36488	1.77e-26
ENSMUSG00000027829	Ccnl1	-1.34955	0.000606052
ENSMUSG00000027848	Olfml3	3.87513	2.03e-22
ENSMUSG00000027864	Ptgfrn	5.94704	0.000143485
ENSMUSG00000027868	Tbx15	7.03674	6.24e-06
ENSMUSG00000027878	Notch2	-1.13081	0.00163204
ENSMUSG00000027883	Gpsm2	1.14805	0.0167761
ENSMUSG00000027901	Dennd2d	-1.46339	2.03e-09
ENSMUSG00000027939	Nup210l	-1.16513	0.00469912
ENSMUSG00000027947	Il6ra	1.36412	0.0129693
ENSMUSG00000027955	Fam198b	5.65737	9.82e-31
ENSMUSG00000027962	Vcam1	9.27187	4.76e-63
ENSMUSG00000027985	Lef1	-1.66146	0.00229248
ENSMUSG00000027994	Mcub	-1.17256	0.0446638
ENSMUSG00000028019	Pdgfc	3.53082	1.06e-07
ENSMUSG00000028041	Adam15	-3.85459	2.7e-10
ENSMUSG00000028042	Zbtb7b	-2.88596	1.55e-15
ENSMUSG00000028063	Lmna	-2.33485	2.16e-06
ENSMUSG00000028064	Sema4a	-2.98723	0.000117292
ENSMUSG00000028068	Iqgap3	1.53328	0.00212789
ENSMUSG00000028073	Pear1	-4.08816	2.15e-22
ENSMUSG00000028076	Cd1d1	-2.01502	4.29e-06
ENSMUSG00000028078	Dclk2	-2.98283	1.14e-06
ENSMUSG00000028093	Acp6	1.30931	4.85e-06
ENSMUSG00000028127	Abcd3	1.46928	4.57e-07
ENSMUSG00000028152	Tspan5	4.22581	2.38e-31
ENSMUSG00000028158	Mttp	1.54297	2.96e-06
ENSMUSG00000028163	Nfkb1	1.79833	4.88e-15
ENSMUSG00000028173	Wls	1.97572	1.73e-20
ENSMUSG00000028179	Cth	3.28799	3.12e-05
ENSMUSG00000028184	Adgrl2	1.45618	0.0177222
ENSMUSG00000028207	Asph	-1.7357	0.00328653
ENSMUSG00000028214	Gem	-1.38447	0.000619228
ENSMUSG00000028218	Fam92a	1.09805	0.00460539
ENSMUSG00000028221	Tmem55a	1.83582	2.9e-10
ENSMUSG00000028223	Decr1	1.39853	1.7e-11
ENSMUSG00000028266	Lmo4	2.70548	6.49e-11
ENSMUSG00000028270	Gbp2	1.87272	0.00484899
ENSMUSG00000028278	Rragd	1.73241	0.00517021
ENSMUSG00000028293	Slc35a1	1.448	4.95e-12
ENSMUSG00000028347	Tmeff1	1.24637	0.000294354
ENSMUSG00000028354	Fmn2	6.83052	1.12e-19
ENSMUSG00000028362	Tnfsf8	-5.49273	4.09e-22
ENSMUSG00000028378	Ptgr1	-1.01454	0.000112721
ENSMUSG00000028394	Pole3	1.32415	1.77e-06
ENSMUSG00000028403	Zdhhc21	1.45197	1.23e-07
ENSMUSG00000028412	Slc44a1	1.10151	8.24e-05
ENSMUSG00000028413	B4galt1	1.33111	0.00094918
ENSMUSG00000028434	Epb41l4b	-4.04156	2.54e-05
ENSMUSG00000028439	Fam219a	-1.66235	1.14e-05
ENSMUSG00000028459	Cd72	1.52944	1.35e-21
ENSMUSG00000028460	Sit1	-1.31741	7.58e-05
ENSMUSG00000028469	Npr2	1.95262	3.81e-07
ENSMUSG00000028496	Mllt3	1.28642	1.43e-06
ENSMUSG00000028517	Plpp3	-1.33136	0.023704
ENSMUSG00000028524	Sgip1	3.07716	9.43e-07
ENSMUSG00000028525	Pde4b	-1.09622	0.011878
ENSMUSG00000028527	Ak4	8.69852	3.56e-10
ENSMUSG00000028532	Cachd1	4.15042	0.00177999
ENSMUSG00000028541	B4galt2	2.13058	0.00042498
ENSMUSG00000028542	Slc6a9	-1.49345	0.00449802
ENSMUSG00000028545	Bend5	-2.7658	1.43e-05
ENSMUSG00000028550	Atg4c	3.68615	2.36e-06
ENSMUSG00000028551	Cdkn2c	3.13116	3.31e-24
ENSMUSG00000028556	Dock7	8.08221	1.23e-12
ENSMUSG00000028572	Hook1	-7.57361	2.2e-16
ENSMUSG00000028573	Fggy	1.95964	1.47e-08
ENSMUSG00000028581	Laptm5	-2.76213	2.33e-08
ENSMUSG00000028599	Tnfrsf1b	-1.399	1.27e-05
ENSMUSG00000028602	Tnfrsf8	-5.58173	9.12e-16
ENSMUSG00000028614	Ndc1	1.58652	7.29e-09
ENSMUSG00000028630	Dyrk2	1.12117	0.00040041
ENSMUSG00000028631	Kcnq4	-5.27195	1.04e-06
ENSMUSG00000028634	Hivep3	1.63803	0.00117765
ENSMUSG00000028643	Svbp	1.09394	0.00298449
ENSMUSG00000028649	Macf1	-1.19023	0.012923
ENSMUSG00000028655	Mfsd2a	-3.85914	1.64e-10
ENSMUSG00000028673	Fuca1	-1.17348	0.00077922
ENSMUSG00000028690	Mmachc	1.55236	0.000316385
ENSMUSG00000028698	Pik3r3	-3.04787	6.49e-05
ENSMUSG00000028701	Lurap1	-1.65505	0.0134076
ENSMUSG00000028710	Atpaf1	1.61827	1.93e-12
ENSMUSG00000028758	Kif17	-3.04833	1.45e-11
ENSMUSG00000028763	Hspg2	-2.05592	0.000146372
ENSMUSG00000028766	Alpl	-1.15756	0.027408
ENSMUSG00000028777	Gnat3	4.30071	6.87e-06
ENSMUSG00000028793	Rnf19b	-1.24422	0.000356716
ENSMUSG00000028803	Nipal3	-1.0821	7.78e-06
ENSMUSG00000028807	Zbtb8a	-2.71473	3.5e-08
ENSMUSG00000028832	Stmn1	-1.79571	5.73e-08
ENSMUSG00000028836	Slc30a2	-3.10942	1.21e-05
ENSMUSG00000028838	Extl1	-5.0958	1.35e-22
ENSMUSG00000028842	2003-08-01	-1.1159	0.000284612
ENSMUSG00000028843	Sh3bgrl3	-1.19736	4.92e-10
ENSMUSG00000028849	Map7d1	-1.11427	4.93e-06
ENSMUSG00000028854	Slc9a1	-1.00604	9.91e-05
ENSMUSG00000028857	Tmem222	1.71094	0.00206047
ENSMUSG00000028860	Sytl1	-3.09025	9.4e-24
ENSMUSG00000028874	Fgr	-1.25115	0.00996705
ENSMUSG00000028926	Cdk14	-2.67787	6.23e-08
ENSMUSG00000028927	Padi2	-2.85287	0.000665317
ENSMUSG00000028931	Kcnab2	-4.1714	1.71e-13
ENSMUSG00000028943	Espn	-1.82961	2.06e-05
ENSMUSG00000028946	Hes3	-2.50793	0.00229983
ENSMUSG00000028957	Per3	-2.21216	4.67e-06
ENSMUSG00000028970	Abcb1b	-1.00223	0.00528867
ENSMUSG00000028977	Casz1	-1.1583	0.000237077
ENSMUSG00000029004	Kmt2e	-1.2109	5.95e-07
ENSMUSG00000029026	Trp73	3.47245	1.86e-08
ENSMUSG00000029033	Acap3	-1.37538	1.07e-09
ENSMUSG00000029049	Morn1	1.98557	9.95e-16
ENSMUSG00000029053	Prkcz	-4.40193	2.8e-66
ENSMUSG00000029059	Fam213b	-1.29216	0.0396704
ENSMUSG00000029071	Dvl1	-1.72547	4.42e-06
ENSMUSG00000029072	Tas1r3	-1.63734	0.000257404
ENSMUSG00000029093	Sorcs2	-4.05382	3.06e-08
ENSMUSG00000029095	Ablim2	-6.0727	2.12e-25
ENSMUSG00000029098	Acox3	-1.44919	6.57e-17
ENSMUSG00000029122	Evc	1.32176	4.09e-11
ENSMUSG00000029148	Nrbp1	-1.45959	6.81e-07
ENSMUSG00000029153	Ociad2	2.94165	2.44e-12
ENSMUSG00000029156	Sgcb	-1.47222	1.2e-06
ENSMUSG00000029163	Emilin1	-2.01285	0.00184915
ENSMUSG00000029166	Mapre3	-2.38591	1.29e-13
ENSMUSG00000029171	Pgm1	-1.38477	2.41e-08
ENSMUSG00000029177	Cenpa	1.26436	0.00044844
ENSMUSG00000029185	Fam114a1	-2.53709	0.000229549
ENSMUSG00000029204	Rhoh	1.30335	0.000903224
ENSMUSG00000029234	Tmem165	1.00193	7.33e-06
ENSMUSG00000029270	Fam69a	-2.20473	1.44e-11
ENSMUSG00000029275	Gfi1	1.18235	0.0027317
ENSMUSG00000029299	Abcg3	-1.00223	0.0113572
ENSMUSG00000029314	Gpat3	2.08253	7.03e-08
ENSMUSG00000029338	Antxr2	-1.14926	1.62e-05
ENSMUSG00000029344	Tpst2	-1.04845	0.0150016
ENSMUSG00000029363	Rfc5	1.47732	1.02e-05
ENSMUSG00000029364	Wsb2	1.16738	4.73e-07
ENSMUSG00000029366	Dck	1.46024	0.000100738
ENSMUSG00000029370	Rassf6	2.18106	6.68e-16
ENSMUSG00000029386	Tctn2	3.49399	0.000103864
ENSMUSG00000029403	Cdkl2	-2.1209	0.00839761
ENSMUSG00000029406	Pitpnm2	-2.5066	3.37e-23
ENSMUSG00000029408	Abcb9	-1.85431	0.00548651
ENSMUSG00000029410	Ppef2	3.26155	1.22e-09
ENSMUSG00000029413	Naaa	-1.10035	2.55e-06
ENSMUSG00000029422	Rsrc2	-1.41302	0.000215716
ENSMUSG00000029430	Ran	1.05353	9.42e-06
ENSMUSG00000029438	Bcl7a	1.62374	9.83e-08
ENSMUSG00000029442	Wdr66	5.07898	2.7e-59
ENSMUSG00000029468	P2rx7	-2.03063	1.11e-07
ENSMUSG00000029469	Ift81	1.86344	0.00634607
ENSMUSG00000029470	P2rx4	-1.66227	1.03e-13
ENSMUSG00000029499	Pxmp2	1.14802	0.0261633
ENSMUSG00000029528	Pxn	1.03109	5.07e-07
ENSMUSG00000029530	Ccr9	-6.63745	1.15e-53
ENSMUSG00000029534	St7	1.90781	1.57e-11
ENSMUSG00000029560	Snx8	-1.23463	6.73e-08
ENSMUSG00000029561	Oasl2	-1.66725	0.0153362
ENSMUSG00000029563	Foxp2	2.49164	6.21e-38
ENSMUSG00000029571	Tmem106b	2.38569	6.44e-11
ENSMUSG00000029591	Ung	1.31698	5.84e-06
ENSMUSG00000029605	Oas1b	-1.36884	0.000141352
ENSMUSG00000029632	Ndufa4	1.08746	2.9e-07
ENSMUSG00000029648	Flt1	5.54268	2.15e-53
ENSMUSG00000029650	Slc46a3	-2.99553	8.85e-36
ENSMUSG00000029671	Wnt16	6.88805	6.67e-55
ENSMUSG00000029672	Fam3c	1.02686	2.77e-08
ENSMUSG00000029674	Limk1	-2.55876	3.06e-07
ENSMUSG00000029687	Ezh2	1.7211	9.71e-13
ENSMUSG00000029710	Ephb4	-3.62911	3.01e-05
ENSMUSG00000029716	Tfr2	-4.16409	8.13e-06
ENSMUSG00000029718	Pcolce	-3.28965	1.67e-06
ENSMUSG00000029720	Gm20605	-1.43682	0.0011347
ENSMUSG00000029752	Asns	4.17034	6.96e-34
ENSMUSG00000029759	Pon3	-2.2274	6.68e-05
ENSMUSG00000029765	Plxna4	-2.60156	0.00101658
ENSMUSG00000029775	Klhdc10	1.09817	3.56e-07
ENSMUSG00000029776	Hibadh	1.81036	6.67e-17
ENSMUSG00000029777	Gars	1.43958	2.41e-07
ENSMUSG00000029781	Fkbp9	4.78155	4.42e-06
ENSMUSG00000029802	Abcg2	5.29929	8.72e-11
ENSMUSG00000029815	Malsu1	1.1488	1.02e-05
ENSMUSG00000029821	Gsdme	2.73506	1.41e-20
ENSMUSG00000029822	Osbpl3	2.24948	2.07e-08
ENSMUSG00000029836	Cbx3	1.38428	1.13e-12
ENSMUSG00000029843	Slc13a4	2.67068	0.00405025
ENSMUSG00000029863	Casp2	1.51181	5.62e-07
ENSMUSG00000029910	Mad2l1	1.76437	8.6e-15
ENSMUSG00000029916	Agk	1.02972	0.00492304
ENSMUSG00000029918	Mrps33	1.21314	3.46e-05
ENSMUSG00000029919	Hpgds	-1.63656	0.000106603
ENSMUSG00000029920	Smarcad1	1.18506	3.82e-11
ENSMUSG00000029993	Nfu1	1.01771	2.35e-07
ENSMUSG00000029994	Anxa4	-1.93813	2.02e-08
ENSMUSG00000029998	Pcyox1	1.03399	0.00011652
ENSMUSG00000030019	Fbxl14	1.40987	1.66e-06
ENSMUSG00000030031	Kbtbd8	1.50067	0.00607295
ENSMUSG00000030032	Wdr54	2.14783	0.0269977
ENSMUSG00000030034	Ino80b	1.31161	0.000832229
ENSMUSG00000030035	Wbp1	1.34361	2.09e-12
ENSMUSG00000030045	Mrpl19	1.14734	9.8e-10
ENSMUSG00000030055	Rab43	1.19032	0.000136977
ENSMUSG00000030057	Cnbp	1.04206	3.48e-07
ENSMUSG00000030062	Rpn1	1.33976	8.47e-10
ENSMUSG00000030068	Gm20696	-3.56312	5.07e-11
ENSMUSG00000030091	Nup210	1.23193	5.73e-05
ENSMUSG00000030098	Grip2	-3.8331	4.88e-27
ENSMUSG00000030101	Sumf1	1.00509	0.0242565
ENSMUSG00000030103	Bhlhe40	1.42179	5.24e-11
ENSMUSG00000030104	Edem1	-1.07914	8.44e-07
ENSMUSG00000030105	Arl8b	1.74537	5.06e-20
ENSMUSG00000030107	Usp18	-1.14283	0.0178948
ENSMUSG00000030108	Slc6a13	2.20753	0.00133534
ENSMUSG00000030123	Plxnd1	-1.08774	0.000118197
ENSMUSG00000030125	Lrrc23	-2.11692	0.0081093
ENSMUSG00000030127	Cops7a	1.63487	1.59e-10
ENSMUSG00000030134	Rasgef1a	1.26996	0.00149486
ENSMUSG00000030145	Zfp248	1.10578	0.0445855
ENSMUSG00000030161	Gabarapl1	3.31651	1.46e-13
ENSMUSG00000030188	Magohb	1.35331	1.11e-09
ENSMUSG00000030189	Ybx3	1.57331	7.16e-09
ENSMUSG00000030199	Etv6	1.70002	3.26e-18
ENSMUSG00000030200	Bcl2l14	3.68976	7.21e-27
ENSMUSG00000030201	Lrp6	1.29922	2.81e-11
ENSMUSG00000030214	Plbd1	-6.01354	8.9e-10
ENSMUSG00000030219	Erp27	-1.66785	0.0030949
ENSMUSG00000030224	Strap	1.731	2.48e-08
ENSMUSG00000030225	Dera	1.01475	0.000452551
ENSMUSG00000030231	Plekha5	3.32527	8.42e-35
ENSMUSG00000030232	Aebp2	1.51005	1.18e-09
ENSMUSG00000030243	Recql	1.00701	8.72e-07
ENSMUSG00000030245	Golt1b	1.25278	3.84e-10
ENSMUSG00000030254	Rad18	1.85552	4.68e-15
ENSMUSG00000030259	Rassf8	2.77659	0.0011715
ENSMUSG00000030263	Lrmp	1.64093	6.42e-14
ENSMUSG00000030268	Bcat1	6.32055	1.7e-30
ENSMUSG00000030269	Mtmr14	1.11946	2.17e-06
ENSMUSG00000030270	Cpne9	1.80271	0.0125792
ENSMUSG00000030283	St8sia1	1.95041	0.00927153
ENSMUSG00000030291	Med21	1.3435	7.94e-12
ENSMUSG00000030301	Ccdc91	1.20019	2.05e-07
ENSMUSG00000030309	Caprin2	1.21919	0.024174
ENSMUSG00000030314	Atg7	1.17736	5.15e-09
ENSMUSG00000030315	Vgll4	1.1653	1.58e-07
ENSMUSG00000030316	Tamm41	1.31167	1.7e-07
ENSMUSG00000030319	Cand2	2.49313	8.97e-06
ENSMUSG00000030323	Ift122	2.19591	1.01e-05
ENSMUSG00000030346	Rad51ap1	1.89143	1.3e-09
ENSMUSG00000030352	Tspan9	5.00985	6.97e-06
ENSMUSG00000030357	Fkbp4	1.07942	0.000278912
ENSMUSG00000030399	Ckm	-2.53797	0.000365388
ENSMUSG00000030401	Rtn2	-1.74735	0.000443625
ENSMUSG00000030410	Dmwd	3.15967	2.69e-31
ENSMUSG00000030413	Pglyrp1	-5.11751	8.23e-47
ENSMUSG00000030421	Uri1	1.15566	3.64e-06
ENSMUSG00000030424	Zfp939	-1.92675	0.000113509
ENSMUSG00000030427	Lilra6	-6.82205	1.17e-06
ENSMUSG00000030443	Zfp583	-1.83699	0.00183848
ENSMUSG00000030451	Herc2	-1.06153	0.0458464
ENSMUSG00000030465	Psd3	-3.40123	7.57e-28
ENSMUSG00000030468	Siglecg	-1.14956	1.12e-09
ENSMUSG00000030498	Gas2	2.80815	1.03e-07
ENSMUSG00000030499	Kctd15	5.75779	1.52e-39
ENSMUSG00000030541	Idh2	-1.31709	5.2e-07
ENSMUSG00000030545	Pex11a	4.61509	1.02e-06
ENSMUSG00000030553	Pgpep1l	-1.68369	0.000128327
ENSMUSG00000030560	Ctsc	-1.07544	1.11e-10
ENSMUSG00000030577	Cd22	-3.14152	2.24e-23
ENSMUSG00000030579	Tyrobp	-4.13665	5.97e-31
ENSMUSG00000030587	2200002D01Rik	2.28154	2.22e-05
ENSMUSG00000030589	Rasgrp4	-2.62593	2.57e-08
ENSMUSG00000030590	Fam98c	-1.08877	1.34e-05
ENSMUSG00000030592	Ryr1	-1.69951	8.7e-17
ENSMUSG00000030598	Fbxo17	-2.65116	1.22e-16
ENSMUSG00000030600	Lrfn1	1.69817	0.0150463
ENSMUSG00000030643	Rab30	1.11733	0.0293951
ENSMUSG00000030659	Nucb2	-2.32567	2.11e-17
ENSMUSG00000030662	Ipo5	1.1081	3.01e-08
ENSMUSG00000030674	Qprt	-3.94211	3.25e-11
ENSMUSG00000030688	Stard10	-1.36055	2.2e-07
ENSMUSG00000030691	Fchsd2	-1.34785	5.92e-09
ENSMUSG00000030708	Dnajb13	-1.53683	6.05e-09
ENSMUSG00000030720	Cln3	-1.64101	5.19e-11
ENSMUSG00000030724	Cd19	-1.33521	9.55e-16
ENSMUSG00000030726	Pold3	1.34066	2.41e-12
ENSMUSG00000030729	Pgm2l1	1.69143	3.72e-05
ENSMUSG00000030742	Lat	-2.40723	0.00166492
ENSMUSG00000030745	Il21r	1.75632	1.07e-05
ENSMUSG00000030747	Dgat2	-2.88062	2.12e-12
ENSMUSG00000030760	Acer3	-1.76598	0.0158056
ENSMUSG00000030785	Cox6a2	-3.90775	0.000175787
ENSMUSG00000030786	Itgam	-7.07078	1.23e-06
ENSMUSG00000030788	Rnf141	1.08139	4.85e-06
ENSMUSG00000030789	Itgax	-3.76485	0.002055
ENSMUSG00000030792	Dkkl1	-4.74424	5.47e-25
ENSMUSG00000030793	Pycard	-1.11283	2.34e-07
ENSMUSG00000030806	Stx1b	-5.26949	8.85e-17
ENSMUSG00000030811	Fbxl19	1.2717	4e-07
ENSMUSG00000030822	Prr14	-1.1632	7.07e-12
ENSMUSG00000030825	Hsd17b14	-4.89871	3.34e-07
ENSMUSG00000030826	Bcat2	-1.26331	5.56e-06
ENSMUSG00000030844	Rgs10	-6.84164	8.36e-41
ENSMUSG00000030847	Bag3	-6.35784	2.39e-49
ENSMUSG00000030876	Mettl9	1.21172	0.00197442
ENSMUSG00000030917	Tmem159	-1.32216	0.0052348
ENSMUSG00000030924	Rexo5	1.28685	0.00104404
ENSMUSG00000030942	Thumpd1	1.07156	3.49e-08
ENSMUSG00000030946	Lhpp	-2.38343	4.69e-13
ENSMUSG00000031012	Cask	1.95223	0.00319852
ENSMUSG00000031026	Trim66	7.25576	1.29e-08
ENSMUSG00000031066	Usp11	1.74729	5.85e-16
ENSMUSG00000031103	Elf4	-5.14187	4.7e-65
ENSMUSG00000031112	Stk26	-2.11759	1.94e-12
ENSMUSG00000031145	Prickle3	-1.07023	0.000213423
ENSMUSG00000031150	Ccdc120	1.74035	0.036193
ENSMUSG00000031153	Gripap1	-1.37278	0.000128593
ENSMUSG00000031174	Rpgr	1.09779	0.00181388
ENSMUSG00000031217	Efnb1	2.36202	4.85e-14
ENSMUSG00000031239	Itm2a	4.06971	2.37e-09
ENSMUSG00000031258	Xkrx	-4.83078	2.81e-30
ENSMUSG00000031278	Acsl4	1.43344	9e-12
ENSMUSG00000031286	Glt28d2	1.90405	1.94e-08
ENSMUSG00000031303	Map3k15	-1.76783	1.16e-07
ENSMUSG00000031327	Chic1	6.62184	4.3e-06
ENSMUSG00000031328	Flna	-2.29493	4.5e-16
ENSMUSG00000031342	Gpm6b	3.72822	3.54e-06
ENSMUSG00000031362	Xlr4c	-6.28285	9.32e-23
ENSMUSG00000031389	Arhgap4	-1.60566	2.86e-05
ENSMUSG00000031391	L1cam	-4.41044	9.27e-08
ENSMUSG00000031397	Tktl1	-7.89385	7.23e-09
ENSMUSG00000031399	Fam3a	-1.00381	9.39e-05
ENSMUSG00000031402	Mpp1	-1.0644	3.64e-06
ENSMUSG00000031441	Atp11a	3.23493	2.4e-11
ENSMUSG00000031453	Rasa3	-1.6812	9.87e-18
ENSMUSG00000031483	Erlin2	1.26413	1.21e-09
ENSMUSG00000031488	Rab11fip1	-1.20656	1.79e-07
ENSMUSG00000031513	Leprotl1	1.24114	2.75e-05
ENSMUSG00000031532	Saraf	1.13485	0.00743853
ENSMUSG00000031561	Tenm3	8.20554	3.32e-09
ENSMUSG00000031562	Dctd	-2.26621	0.000267509
ENSMUSG00000031563	Wwc2	1.35334	0.043076
ENSMUSG00000031570	Plpp5	-2.55928	5.43e-23
ENSMUSG00000031584	Gsr	-1.23618	0.000405459
ENSMUSG00000031586	Rbpms	4.10934	1.71e-16
ENSMUSG00000031608	Galnt7	1.23875	1.43e-06
ENSMUSG00000031626	Sorbs2	-3.28195	0.000126522
ENSMUSG00000031628	Casp3	1.61183	2.52e-11
ENSMUSG00000031636	Pdlim3	1.31663	0.0220416
ENSMUSG00000031642	Sh3rf1	1.76465	9.68e-21
ENSMUSG00000031662	Snx20	-1.68334	1.24e-22
ENSMUSG00000031671	Setd6	-1.13136	1.55e-05
ENSMUSG00000031681	Smad1	4.77482	1e-29
ENSMUSG00000031697	Orc6	1.25222	1.17e-07
ENSMUSG00000031700	Gpt2	1.29268	0.00575117
ENSMUSG00000031706	Rfx1	-1.21869	0.00475484
ENSMUSG00000031709	Tbc1d9	-1.89192	0.000161726
ENSMUSG00000031712	Il15	-1.67815	0.00161263
ENSMUSG00000031732	Phlpp2	-1.44265	7.6e-06
ENSMUSG00000031748	Gnao1	3.96175	8.14e-07
ENSMUSG00000031749	St3gal2	-1.13808	0.0029
ENSMUSG00000031756	Cenpn	1.22333	4.94e-06
ENSMUSG00000031758	Cdyl2	1.04976	8.19e-06
ENSMUSG00000031762	Mt2	5.00679	0.00149411
ENSMUSG00000031765	Mt1	3.81238	0.000329455
ENSMUSG00000031778	Cx3cl1	6.85809	5.48e-26
ENSMUSG00000031779	Ccl22	7.72701	8.84e-37
ENSMUSG00000031780	Ccl17	5.71265	5.27e-32
ENSMUSG00000031785	Adgrg1	-2.45277	1.02e-05
ENSMUSG00000031788	Kifc3	1.28974	0.00138364
ENSMUSG00000031803	B3gnt3	-1.95003	0.00292937
ENSMUSG00000031821	Gins2	1.30319	4.2e-07
ENSMUSG00000031827	Cotl1	-1.79573	2.51e-15
ENSMUSG00000031833	Mast3	-1.0657	0.000450154
ENSMUSG00000031837	Necab2	4.53964	5.45e-06
ENSMUSG00000031842	Pde4c	1.8672	0.00289938
ENSMUSG00000031851	Ntpcr	-3.14327	8.77e-28
ENSMUSG00000031880	Rrad	-3.40315	5.81e-19
ENSMUSG00000031919	Tmed6	-2.35712	0.0356403
ENSMUSG00000031933	Izumo1r	-1.98545	0.000223777
ENSMUSG00000031983	2310022B05Rik	1.431	0.000832835
ENSMUSG00000031990	Jam3	3.55376	3.83e-05
ENSMUSG00000031995	St14	-1.65168	2.31e-06
ENSMUSG00000032012	Nectin1	5.04997	1.72e-14
ENSMUSG00000032015	Pou2f3	7.16552	3.83e-06
ENSMUSG00000032021	Crtam	4.08035	6.34e-26
ENSMUSG00000032066	Bco2	-1.87636	0.000994181
ENSMUSG00000032089	Il10ra	-4.68978	4.97e-28
ENSMUSG00000032101	Ddx25	1.69318	0.00884609
ENSMUSG00000032105	Pdzd3	-2.82569	0.00119759
ENSMUSG00000032109	Nlrx1	-1.73032	4.57e-15
ENSMUSG00000032113	Chek1	1.55403	1.22e-10
ENSMUSG00000032114	Slc37a4	-1.77574	1.04e-07
ENSMUSG00000032120	C2cd2l	-1.04873	0.000131992
ENSMUSG00000032122	Slc37a2	-2.63278	8.21e-10
ENSMUSG00000032177	Pde4a	-2.58683	2.47e-08
ENSMUSG00000032186	Tmod2	-2.31074	0.0060751
ENSMUSG00000032193	Ldlr	-3.0384	1.67e-31
ENSMUSG00000032194	Kank2	1.14178	0.0346497
ENSMUSG00000032207	Lipc	-3.42254	8.3e-44
ENSMUSG00000032231	Anxa2	-5.8298	1.46e-51
ENSMUSG00000032238	Rora	3.35072	0.000320499
ENSMUSG00000032251	Irak1bp1	1.95644	8.7e-16
ENSMUSG00000032262	Elovl4	3.50908	1.66e-05
ENSMUSG00000032281	Acsbg1	3.92711	2.9e-05
ENSMUSG00000032285	Dnaja4	1.25391	0.0113974
ENSMUSG00000032294	Pkm	1.24601	0.000103071
ENSMUSG00000032298	Neil1	-1.82034	0.000278912
ENSMUSG00000032308	Ulk3	-1.2177	0.00115044
ENSMUSG00000032311	Nrg4	-1.08187	0.0341973
ENSMUSG00000032323	Cyp11a1	-3.15865	1.71e-10
ENSMUSG00000032324	Tspan3	4.54686	6.84e-24
ENSMUSG00000032343	Impg1	4.05241	2.41e-59
ENSMUSG00000032344	Mb21d1	-3.3165	0.000875958
ENSMUSG00000032350	Gclc	1.23211	1.96e-05
ENSMUSG00000032352	Lrrc1	1.89236	1.98e-14
ENSMUSG00000032359	Ctsh	-1.22073	8.12e-07
ENSMUSG00000032360	Hcrtr2	-1.03419	0.000166246
ENSMUSG00000032363	Adamts7	2.09802	0.020869
ENSMUSG00000032375	Aph1b	-4.79849	0.000349533
ENSMUSG00000032381	Fam96a	1.28028	2.16e-05
ENSMUSG00000032392	Parp16	-2.85246	2.23e-10
ENSMUSG00000032411	Tfdp2	1.36722	7.55e-05
ENSMUSG00000032418	Me1	7.93798	2.91e-08
ENSMUSG00000032422	Snx14	-1.21028	3.45e-06
ENSMUSG00000032454	Rbp2	10.3267	1.27e-13
ENSMUSG00000032469	Dbr1	-1.2455	3.2e-08
ENSMUSG00000032484	Ngp	-7.39696	2.75e-17
ENSMUSG00000032492	Pth1r	4.56573	4.61e-07
ENSMUSG00000032496	Ltf	-6.88798	1.85e-12
ENSMUSG00000032503	Arpp21	-8.50021	2.58e-10
ENSMUSG00000032511	Scn5a	5.02889	2.95e-50
ENSMUSG00000032525	Nktr	-1.27468	0.000119169
ENSMUSG00000032548	Slco2a1	4.86376	3.25e-35
ENSMUSG00000032556	Bfsp2	-4.05696	1.29e-42
ENSMUSG00000032557	Uba5	-1.26155	4.04e-11
ENSMUSG00000032571	Pik3r4	-1.59703	2.26e-11
ENSMUSG00000032575	Manf	-1.33929	4.01e-11
ENSMUSG00000032578	Cish	-3.50469	2.97e-10
ENSMUSG00000032579	Hemk1	-1.22745	0.00657626
ENSMUSG00000032580	Rbm5	-1.44938	7.33e-06
ENSMUSG00000032589	Bsn	-6.06675	1.06e-09
ENSMUSG00000032591	Mst1	-2.16511	0.00787914
ENSMUSG00000032593	Amigo3	-1.55603	0.00151173
ENSMUSG00000032596	Uba7	-1.62799	0.00912943
ENSMUSG00000032601	Prkar2a	-1.00007	1.54e-05
ENSMUSG00000032607	Amt	-1.7492	0.000706613
ENSMUSG00000032611	1700102P08Rik	-2.59383	0.000114754
ENSMUSG00000032657	Fam189b	-2.17258	2.07e-05
ENSMUSG00000032661	Oas3	-3.6749	6.4e-06
ENSMUSG00000032679	Cd59a	-8.00129	2.57e-06
ENSMUSG00000032688	Malt1	-1.86862	8.9e-10
ENSMUSG00000032690	Oas2	-4.95104	8.64e-11
ENSMUSG00000032724	Abtb2	-1.4401	1.76e-05
ENSMUSG00000032740	Ccdc88a	1.84731	6.39e-13
ENSMUSG00000032845	Alpk2	-4.42632	2.01e-23
ENSMUSG00000032846	Zswim6	1.17978	0.000691512
ENSMUSG00000032855	Pkd1	-1.18949	0.00135324
ENSMUSG00000032867	Fbxw8	1.0134	0.000418229
ENSMUSG00000032908	Sgpp2	-1.42515	0.0137995
ENSMUSG00000032932	Hspa13	-1.00777	0.00422547
ENSMUSG00000032939	Nup93	1.44647	1.37e-09
ENSMUSG00000032946	Rasgrp2	-1.23434	0.000105974
ENSMUSG00000032959	Pebp1	1.05485	1.06e-06
ENSMUSG00000032965	Ift57	2.04226	3.14e-06
ENSMUSG00000032978	Guca2b	-5.06994	9.94e-05
ENSMUSG00000033066	Gas7	2.22897	5.32e-06
ENSMUSG00000033083	Tbc1d4	3.46544	0.000162411
ENSMUSG00000033088	Triobp	-1.26615	6.7e-14
ENSMUSG00000033111	3830406C13Rik	-1.12208	0.00361454
ENSMUSG00000033147	Slc22a15	3.94442	1.18e-09
ENSMUSG00000033209	Ttc28	-1.73037	5.51e-10
ENSMUSG00000033237	Arid2	1.05358	0.00795181
ENSMUSG00000033255	Gm5134	-1.14212	0.0385384
ENSMUSG00000033256	Shf	2.37511	1.82e-09
ENSMUSG00000033307	Mif	1.19368	0.000117524
ENSMUSG00000033318	Gstt2	1.96291	1.21e-21
ENSMUSG00000033355	Rtp4	-3.67861	0.000793745
ENSMUSG00000033416	Gucd1	-1.12536	3.11e-09
ENSMUSG00000033420	Antxr1	-2.07565	0.000907437
ENSMUSG00000033427	Upb1	-1.70064	1.16e-13
ENSMUSG00000033450	Tagap	-2.06554	2.64e-23
ENSMUSG00000033486	Catsper2	-1.25643	0.0150549
ENSMUSG00000033499	Larp4b	1.06539	2e-11
ENSMUSG00000033526	Ppip5k1	-1.21878	0.00466041
ENSMUSG00000033540	Idua	-1.2492	0.000336394
ENSMUSG00000033544	Angptl1	-1.15627	0.00185326
ENSMUSG00000033557	Fam20b	1.14834	7.35e-11
ENSMUSG00000033706	Smyd5	1.08125	5.12e-05
ENSMUSG00000033721	Vav3	5.23674	7.59e-15
ENSMUSG00000033739	Fkbpl	1.21177	0.00142943
ENSMUSG00000033740	St18	7.20026	1.56e-08
ENSMUSG00000033752	Mnd1	1.85023	0.000315561
ENSMUSG00000033769	Exoc6b	-1.22714	0.0327762
ENSMUSG00000033826	Dnah8	-1.77117	0.00420007
ENSMUSG00000033849	B3galt2	-1.52726	0.0480294
ENSMUSG00000033855	Ston1	5.53637	2.16e-05
ENSMUSG00000033863	Klf9	1.5171	0.00448202
ENSMUSG00000033902	Mapkbp1	-1.38608	0.00807164
ENSMUSG00000033906	Zdhhc15	7.07076	1.38e-09
ENSMUSG00000033933	Vhl	1.38474	0.00123414
ENSMUSG00000033940	Brk1	1.44444	1.68e-07
ENSMUSG00000033949	Trim36	2.5219	0.000460223
ENSMUSG00000034006	Pqlc1	-2.7296	7.57e-21
ENSMUSG00000034023	Fancd2	1.1799	0.00569537
ENSMUSG00000034035	Ccdc17	-1.12978	0.00389662
ENSMUSG00000034066	Farp2	-2.12406	0.000202456
ENSMUSG00000034105	Tldc1	1.09182	0.000194861
ENSMUSG00000034145	Tmem63c	-5.8753	4.06e-09
ENSMUSG00000034161	Scx	-2.11831	0.00622393
ENSMUSG00000034165	Ccnd3	1.54635	0.00292071
ENSMUSG00000034168	Irf2bpl	1.59875	5.31e-10
ENSMUSG00000034177	Rnf43	-5.81496	2.56e-45
ENSMUSG00000034187	Nsf	1.03169	0.000177839
ENSMUSG00000034192	Lsm3	1.65427	6.15e-16
ENSMUSG00000034203	Chchd4	1.47221	1.53e-09
ENSMUSG00000034255	Arhgap27	-2.16899	1.21e-07
ENSMUSG00000034265	Zdhhc14	-5.10293	2.83e-17
ENSMUSG00000034271	Jdp2	2.29448	2.2e-10
ENSMUSG00000034282	Evpl	-4.09518	4.33e-09
ENSMUSG00000034308	Sdr42e1	-2.05016	2.69e-05
ENSMUSG00000034427	Myo15b	-2.66677	4.52e-05
ENSMUSG00000034480	Diaph2	-8.52084	5.96e-11
ENSMUSG00000034487	Kdelc2	1.48464	0.0300386
ENSMUSG00000034573	Ptpn13	10.2464	1.06e-14
ENSMUSG00000034574	Daam1	1.5904	0.000110297
ENSMUSG00000034586	Hid1	-7.78101	5.15e-09
ENSMUSG00000034639	Setmar	2.14721	0.000575405
ENSMUSG00000034652	Cd300a	2.41468	0.000152335
ENSMUSG00000034663	Bmp2k	-1.51576	8.23e-07
ENSMUSG00000034674	Tdg	1.48223	1.11e-08
ENSMUSG00000034675	Dbn1	-2.42625	4.67e-05
ENSMUSG00000034687	Fras1	2.01888	9.82e-09
ENSMUSG00000034731	Dgkh	-1.62605	5.2e-05
ENSMUSG00000034785	Dio1	1.34944	0.0142799
ENSMUSG00000034792	Gna15	-2.25696	5.33e-05
ENSMUSG00000034833	Tespa1	-1.5861	1.63e-05
ENSMUSG00000034853	Acot11	-2.12556	7.53e-07
ENSMUSG00000034855	Cxcl10	-2.91697	9.51e-05
ENSMUSG00000034858	Fam214a	-1.28366	1.34e-08
ENSMUSG00000034863	Ano8	-2.16797	0.000141
ENSMUSG00000034875	Nudt19	1.01673	0.00133303
ENSMUSG00000034881	Tbxa2r	-2.474	2.09e-07
ENSMUSG00000034883	Lrr1	1.2223	0.000209976
ENSMUSG00000034903	Cobll1	-1.18965	5.43e-06
ENSMUSG00000034926	Dhcr24	1.3025	1.21e-07
ENSMUSG00000034930	Rtkn	1.87101	1.79e-05
ENSMUSG00000034947	Tmem106a	-1.93585	8.39e-06
ENSMUSG00000034949	Zfr2	1.04219	0.019342
ENSMUSG00000035000	Dpp4	1.47517	6.38e-07
ENSMUSG00000035064	Eef2k	1.58579	9.22e-17
ENSMUSG00000035067	Xkr6	-7.25624	2.78e-07
ENSMUSG00000035107	Dcbld2	-2.8761	0.00473889
ENSMUSG00000035158	Mitf	5.51551	1.33e-13
ENSMUSG00000035173	Ccdc186	-1.56976	4.63e-07
ENSMUSG00000035208	Slfn8	-1.57426	4.97e-07
ENSMUSG00000035235	Trim13	-1.73724	1.01e-08
ENSMUSG00000035270	Impg2	-3.30262	3.41e-05
ENSMUSG00000035273	Hpse	-2.17007	4.87e-32
ENSMUSG00000035275	Raver2	3.23754	1.04e-13
ENSMUSG00000035298	Klhl35	-1.57989	0.0215488
ENSMUSG00000035299	Mid1	1.21068	0.0436786
ENSMUSG00000035351	Nup37	1.79233	1.38e-07
ENSMUSG00000035370	Adat3	-1.24264	0.00678118
ENSMUSG00000035372	1810055G02Rik	-1.17572	0.0397113
ENSMUSG00000035378	Shq1	1.45587	0.000949998
ENSMUSG00000035390	Brsk1	5.98973	7.23e-07
ENSMUSG00000035441	Myo1d	-1.60516	3.78e-06
ENSMUSG00000035498	Cdcp1	-4.06741	1.03e-07
ENSMUSG00000035506	Slc12a8	-3.11356	1.41e-09
ENSMUSG00000035513	Ntng2	-2.02899	7.21e-12
ENSMUSG00000035517	Tdrd7	-3.27305	8.04e-16
ENSMUSG00000035539	Ccdc180	-7.07436	7.47e-07
ENSMUSG00000035547	Capn5	-1.05335	0.00916505
ENSMUSG00000035640	Cbarp	1.54088	1.45e-08
ENSMUSG00000035649	Zcchc7	-1.12645	0.0072012
ENSMUSG00000035678	Tnfsf9	-1.57949	0.0425203
ENSMUSG00000035683	Melk	1.47972	5.61e-05
ENSMUSG00000035692	Isg15	-1.83762	0.000152413
ENSMUSG00000035697	Arhgap45	-1.03222	5.85e-05
ENSMUSG00000035713	Usp35	-2.63169	2.41e-08
ENSMUSG00000035722	Abca7	-2.47467	2.27e-12
ENSMUSG00000035735	Dagla	-3.89383	3.11e-09
ENSMUSG00000035776	Cd99l2	1.28092	0.00479985
ENSMUSG00000035829	Ppp1r26	2.76745	0.000103533
ENSMUSG00000035834	Polr3g	1.40417	0.00108629
ENSMUSG00000035914	Cd276	3.76656	1.87e-07
ENSMUSG00000035934	Pknox2	6.9665	1.01e-05
ENSMUSG00000036002	Fam214b	-1.41345	6.17e-08
ENSMUSG00000036022	Fam122b	1.54851	9.51e-12
ENSMUSG00000036027	1810046K07Rik	1.1761	2.03e-11
ENSMUSG00000036030	Prtg	7.53418	5.72e-06
ENSMUSG00000036052	Dnajb5	-1.95018	2.62e-05
ENSMUSG00000036053	Fmnl2	-2.62207	1.89e-05
ENSMUSG00000036067	Slc2a6	-5.26966	6.93e-23
ENSMUSG00000036106	Prr5	-1.96579	9.79e-14
ENSMUSG00000036138	Acaa1a	-1.10087	1.63e-06
ENSMUSG00000036139	Hoxc9	-8.91434	1.05e-11
ENSMUSG00000036169	Sostdc1	-2.44628	4.31e-06
ENSMUSG00000036223	Ska1	1.47155	1.4e-07
ENSMUSG00000036225	Kctd1	1.71379	0.000156547
ENSMUSG00000036246	Gmip	-1.31039	5.13e-06
ENSMUSG00000036256	Igfbp7	6.03479	6.86e-19
ENSMUSG00000036257	Pnpla8	1.44685	8.09e-10
ENSMUSG00000036273	Lrrk2	-7.11711	1.94e-07
ENSMUSG00000036278	Macrod1	1.04793	0.0294694
ENSMUSG00000036285	Noa1	1.29068	0.000590131
ENSMUSG00000036292	Gramd1c	-1.2908	0.00362299
ENSMUSG00000036295	Lrrn3	1.97937	0.015689
ENSMUSG00000036353	P2ry12	-1.35251	0.0356392
ENSMUSG00000036356	Csgalnact1	3.36018	4.11e-14
ENSMUSG00000036402	Gng12	1.0048	1.07e-07
ENSMUSG00000036452	Arhgap26	-1.06724	2.1e-06
ENSMUSG00000036503	Rnf13	-1.01959	7.88e-08
ENSMUSG00000036528	Ppfibp2	-2.07225	1.1e-19
ENSMUSG00000036533	Cdc42ep3	1.34413	0.000384794
ENSMUSG00000036534	Slc38a7	-2.20309	1.59e-07
ENSMUSG00000036553	Sh3tc1	-1.77874	5.19e-11
ENSMUSG00000036568	Bicral	-1.05312	2.98e-05
ENSMUSG00000036591	Arhgap21	1.5034	1.33e-10
ENSMUSG00000036599	Chst12	-1.44707	9.92e-06
ENSMUSG00000036606	Plxnb2	3.32972	5.51e-40
ENSMUSG00000036634	Mag	-4.87275	4.78e-13
ENSMUSG00000036686	Cc2d1a	-1.61977	1.37e-11
ENSMUSG00000036764	Dnajc12	3.85041	1e-06
ENSMUSG00000036769	Wdr44	-1.18767	0.000817694
ENSMUSG00000036782	Klhl13	5.86071	2.66e-55
ENSMUSG00000036825	Ssx2ip	2.00031	1.35e-07
ENSMUSG00000036863	Syde2	7.46954	4.18e-33
ENSMUSG00000036872	Abcc12	-4.94096	1.07e-05
ENSMUSG00000036879	Phkb	-1.69309	4.45e-17
ENSMUSG00000036880	Acaa2	1.75072	8.28e-08
ENSMUSG00000036882	Arhgap33	-1.06027	0.00705853
ENSMUSG00000036902	Neto2	-6.33345	2.31e-76
ENSMUSG00000036931	Nfkbid	-1.20515	0.00126338
ENSMUSG00000036944	Tmem71	-1.61274	9.53e-05
ENSMUSG00000036948	BC037034	-1.54611	0.0047205
ENSMUSG00000036966	Spryd3	-1.28094	2.12e-12
ENSMUSG00000036989	Trim3	-2.12294	3.11e-09
ENSMUSG00000037003	Tns2	-2.11026	0.000119169
ENSMUSG00000037031	Tspan15	-3.28437	0.00109348
ENSMUSG00000037071	Scd1	-1.04791	0.00390493
ENSMUSG00000037119	Fam91a1	1.15839	1.52e-05
ENSMUSG00000037129	Tmprss13	-7.738	1.8e-08
ENSMUSG00000037148	Arhgap10	2.18878	2.52e-07
ENSMUSG00000037151	Lrrc20	-1.05489	0.0011417
ENSMUSG00000037161	Mgarp	5.12901	8.39e-06
ENSMUSG00000037211	Spry1	2.12957	0.0174911
ENSMUSG00000037217	Syn1	-1.67947	0.00299103
ENSMUSG00000037224	Zfyve28	-1.39243	0.00306081
ENSMUSG00000037243	Zfp692	-1.18273	0.00683961
ENSMUSG00000037280	Galnt6	-4.29906	6.16e-09
ENSMUSG00000037295	Ldlrap1	-3.32417	1.96e-61
ENSMUSG00000037326	Capn15	-1.04065	0.00455186
ENSMUSG00000037348	Paqr7	-1.83709	0.000215746
ENSMUSG00000037363	Letm2	-1.56458	0.000350005
ENSMUSG00000037369	Kdm6a	-1.32787	5.82e-05
ENSMUSG00000037386	Rims2	1.72435	1.89e-05
ENSMUSG00000037406	Htra4	2.16414	0.00116144
ENSMUSG00000037418	Best1	-2.28318	0.00553997
ENSMUSG00000037419	Endod1	2.75178	1.91e-17
ENSMUSG00000037428	Vgf	3.74992	0.000189003
ENSMUSG00000037455	Slc18b1	-4.53681	2.94e-12
ENSMUSG00000037466	Tedc1	1.07575	1.08e-05
ENSMUSG00000037493	Cib2	3.04307	1.22e-31
ENSMUSG00000037509	Arhgef4	-1.38485	7.11e-05
ENSMUSG00000037606	Osbpl5	-4.84931	3.18e-42
ENSMUSG00000037621	Atoh8	2.18498	1.61e-05
ENSMUSG00000037636	Slc25a43	-1.18996	0.0346497
ENSMUSG00000037652	Phc3	-1.07942	0.000765818
ENSMUSG00000037679	Inf2	2.67837	3.41e-47
ENSMUSG00000037709	Fam13a	5.26323	8.08e-07
ENSMUSG00000037710	Cisd1	1.2146	4.53e-09
ENSMUSG00000037731	Themis2	-1.10071	0.00170204
ENSMUSG00000037773	Pced1a	-1.2162	0.00781476
ENSMUSG00000037787	Apopt1	1.32156	9.02e-07
ENSMUSG00000037846	Rtkn2	3.05938	2.63e-09
ENSMUSG00000037849	Ifi206	-5.74125	6.48e-24
ENSMUSG00000037855	Zfp365	4.82182	8.4e-05
ENSMUSG00000037876	Jmjd1c	-1.21731	0.00437176
ENSMUSG00000037890	Wdr19	1.02665	0.0426356
ENSMUSG00000037894	H2afz	1.25285	1.32e-06
ENSMUSG00000037907	Ankrd13b	-1.77918	0.00409141
ENSMUSG00000037913	Tmem156	-1.34831	0.000581044
ENSMUSG00000037921	Ddx60	-2.83783	2.96e-08
ENSMUSG00000037922	Bank1	-2.9324	7.74e-08
ENSMUSG00000037936	Scarb1	1.78124	1.95e-10
ENSMUSG00000037960	Card19	-3.03146	8.75e-14
ENSMUSG00000037977	6430571L13Rik	-1.69565	0.0414911
ENSMUSG00000037979	Ccdc92	-2.34426	5.79e-05
ENSMUSG00000037991	Rmi2	1.69577	0.0197967
ENSMUSG00000037997	Parp11	1.13569	0.0425612
ENSMUSG00000037999	Arap2	-1.14962	0.00433898
ENSMUSG00000038042	Ptpdc1	-3.52406	2.38e-31
ENSMUSG00000038048	Cntnap5c	6.98533	8.03e-06
ENSMUSG00000038065	Mturn	1.11351	0.00130666
ENSMUSG00000038070	Cntln	2.04173	1.87e-07
ENSMUSG00000038074	Fkbp14	-3.66208	7.67e-08
ENSMUSG00000038119	Cdon	-1.06282	0.0401297
ENSMUSG00000038122	Tbc1d32	-7.07608	9.77e-07
ENSMUSG00000038143	Stox2	3.19854	1.18e-19
ENSMUSG00000038170	Pde4dip	-1.25312	0.00213791
ENSMUSG00000038178	Slc43a2	-1.31991	2.46e-09
ENSMUSG00000038214	Bend3	1.31506	0.00278081
ENSMUSG00000038217	Tlcd2	-1.62673	0.0116616
ENSMUSG00000038241	Cep250	-2.28949	6.65e-08
ENSMUSG00000038246	Fam50b	4.64684	1.17e-05
ENSMUSG00000038252	Ncapd2	1.26809	4.35e-05
ENSMUSG00000038256	Bcl9	1.1353	1.97e-06
ENSMUSG00000038260	Trpm4	-2.39914	4.15e-09
ENSMUSG00000038264	Sema7a	-1.18865	0.000964372
ENSMUSG00000038267	Slc22a23	-2.11022	8.42e-07
ENSMUSG00000038312	Edem2	-1.22597	1.38e-08
ENSMUSG00000038331	Satb2	2.45864	2.5e-10
ENSMUSG00000038347	Tcte2	-4.09883	0.000110203
ENSMUSG00000038352	Arl5c	1.70413	0.000653482
ENSMUSG00000038354	Ankrd35	4.32537	0.000612382
ENSMUSG00000038357	Camp	-4.73581	5.07e-08
ENSMUSG00000038388	Mpp6	3.04742	1.03e-53
ENSMUSG00000038400	Pmepa1	3.49143	2.53e-14
ENSMUSG00000038402	Foxf2	11.9508	1.8e-21
ENSMUSG00000038408	1700018A04Rik	7.80282	1.18e-08
ENSMUSG00000038415	Foxq1	6.65719	1.95e-08
ENSMUSG00000038421	Fcrla	1.20435	5.24e-05
ENSMUSG00000038429	Usp5	1.16103	2.41e-07
ENSMUSG00000038456	Dennd2a	-2.71203	2.13e-07
ENSMUSG00000038485	Socs7	1.34936	0.000211485
ENSMUSG00000038502	Ptov1	1.72691	6.56e-11
ENSMUSG00000038503	Mesd	1.31376	1.62e-11
ENSMUSG00000038543	BC028528	-1.6568	3.68e-11
ENSMUSG00000038545	Cul7	2.41147	3.53e-11
ENSMUSG00000038555	Reep2	2.36824	4.44e-10
ENSMUSG00000038587	Akap12	2.52796	5.9e-05
ENSMUSG00000038608	Dock10	-2.06856	3.58e-17
ENSMUSG00000038642	Ctss	-1.20761	1.28e-08
ENSMUSG00000038644	Pold1	1.16991	0.000206786
ENSMUSG00000038650	Rnh1	-1.14296	4.04e-06
ENSMUSG00000038663	Fsd2	-3.75676	1.47e-08
ENSMUSG00000038679	Trps1	-7.5505	1.96e-08
ENSMUSG00000038685	Rtel1	-1.07658	0.00474509
ENSMUSG00000038692	Hoxb4	-3.6763	0.00051151
ENSMUSG00000038708	Golga4	-1.15781	0.00265628
ENSMUSG00000038718	Pbx3	1.84807	1.25e-12
ENSMUSG00000038738	Shank1	-1.53792	0.000246795
ENSMUSG00000038759	Nup205	1.12877	0.00822141
ENSMUSG00000038775	Vill	-3.38434	3.09e-08
ENSMUSG00000038807	Rap1gap2	-3.89882	2.21e-36
ENSMUSG00000038816	Ctnnal1	1.22333	0.000903353
ENSMUSG00000038866	Zcchc2	-1.1397	1.39e-06
ENSMUSG00000038872	Zfhx3	3.61971	1.34e-65
ENSMUSG00000038936	Sccpdh	3.79813	2.04e-20
ENSMUSG00000038965	Ube2l3	1.09918	2.84e-07
ENSMUSG00000038967	Pdk2	-1.66298	0.000437338
ENSMUSG00000038982	Bloc1s5	1.3043	6.35e-08
ENSMUSG00000039005	Tlr4	1.13793	0.00699824
ENSMUSG00000039007	Cpq	5.34194	2.85e-10
ENSMUSG00000039137	Whrn	-1.21366	0.00123604
ENSMUSG00000039145	Camk1d	-3.66693	1.35e-22
ENSMUSG00000039153	Runx2	1.75595	0.00692802
ENSMUSG00000039157	Fam102a	-1.55184	6.06e-05
ENSMUSG00000039163	Cmc1	-2.33995	8.02e-05
ENSMUSG00000039178	Tbc1d19	1.7838	0.0015806
ENSMUSG00000039195	1110008P14Rik	-1.43531	1.17e-09
ENSMUSG00000039199	Zdhhc1	-1.86381	5.53e-07
ENSMUSG00000039208	Metrnl	-1.01309	0.00588898
ENSMUSG00000039217	Il18	-8.00574	3.69e-09
ENSMUSG00000039234	Sec24d	-2.52319	7.88e-08
ENSMUSG00000039236	Isg20	-2.27055	4.47e-11
ENSMUSG00000039264	Gimap3	-1.885	0.000145776
ENSMUSG00000039270	Megf9	-7.23225	3.63e-07
ENSMUSG00000039286	Fndc3b	-4.58395	3.32e-09
ENSMUSG00000039316	Rftn1	1.05589	2.78e-06
ENSMUSG00000039328	Rnf122	1.22892	3.08e-10
ENSMUSG00000039384	Dusp10	-1.08743	0.038859
ENSMUSG00000039395	Mreg	1.32702	2.41e-09
ENSMUSG00000039405	Prss23	2.72101	6.91e-05
ENSMUSG00000039450	Dcxr	-1.70621	1.48e-06
ENSMUSG00000039456	Morc3	-1.55928	2.01e-07
ENSMUSG00000039470	Zdhhc2	3.22961	6.27e-22
ENSMUSG00000039474	Wfs1	-2.62048	1.65e-06
ENSMUSG00000039477	Tnrc18	-2.37837	4.69e-09
ENSMUSG00000039485	Tspyl4	1.49304	0.00710343
ENSMUSG00000039501	Znfx1	-1.83968	3.56e-16
ENSMUSG00000039530	Tusc3	1.24532	3.01e-05
ENSMUSG00000039543	Cfap70	4.52868	1.49e-17
ENSMUSG00000039577	Nphp4	-3.94085	1.04e-05
ENSMUSG00000039616	Mocos	-2.89574	0.000485878
ENSMUSG00000039621	Prex1	-1.12892	4.13e-06
ENSMUSG00000039652	Cpeb3	-4.82997	1.41e-18
ENSMUSG00000039676	Capsl	4.51491	3.53e-11
ENSMUSG00000039680	Mrps6	1.3033	4.32e-07
ENSMUSG00000039682	Lap3	1.06873	0.000828464
ENSMUSG00000039713	Plekhg5	-1.45338	0.000252303
ENSMUSG00000039715	Wdr34	1.89077	1.55e-09
ENSMUSG00000039735	Fnbp1l	2.3835	0.00550321
ENSMUSG00000039748	Exo1	1.22375	0.00986845
ENSMUSG00000039814	Xkr5	1.81953	0.000328482
ENSMUSG00000039824	Myl6b	1.0831	0.0166721
ENSMUSG00000039831	Arhgap29	6.81137	3.68e-12
ENSMUSG00000039834	Zfp335	-1.12234	0.00144835
ENSMUSG00000039835	Nhsl1	3.29441	0.000906606
ENSMUSG00000039886	Tmem120a	-1.2693	0.00101767
ENSMUSG00000039891	Txlnb	-3.19494	0.000136062
ENSMUSG00000039908	Slc26a11	-1.74184	6.33e-06
ENSMUSG00000039914	Coq10a	-1.4639	8.97e-09
ENSMUSG00000039934	Gsap	-1.11045	0.00824172
ENSMUSG00000039943	Plcb4	3.36701	9.01e-18
ENSMUSG00000039958	Etfbkmt	1.5687	9e-05
ENSMUSG00000039959	Hip1	-4.8689	1.28e-17
ENSMUSG00000039985	Fam60a	1.51576	3.55e-10
ENSMUSG00000039989	Cbx4	1.13111	0.000292971
ENSMUSG00000040010	Slc7a5	1.20418	0.00322199
ENSMUSG00000040033	Stat2	-1.3409	6.84e-06
ENSMUSG00000040093	Bmf	2.39034	0.00036729
ENSMUSG00000040102	Klhl42	1.17304	0.00298942
ENSMUSG00000040111	Gramd1b	-1.53727	0.000940704
ENSMUSG00000040112	Mrps35	1.30123	1.58e-05
ENSMUSG00000040158	Tax1bp3	-1.42185	0.00270531
ENSMUSG00000040164	Kcns1	-2.07264	0.0187211
ENSMUSG00000040204	Pclaf	1.09298	0.0020418
ENSMUSG00000040212	Emp3	-2.01519	2.04e-20
ENSMUSG00000040213	Kyat3	2.58856	7.67e-07
ENSMUSG00000040234	Tm7sf3	1.09051	0.00121499
ENSMUSG00000040242	Fgfr1op2	1.04834	1.61e-05
ENSMUSG00000040247	Tbc1d10c	-1.41411	6.26e-05
ENSMUSG00000040264	Gbp2b	5.40771	0.000183084
ENSMUSG00000040265	Dnm3	-1.97283	0.000132906
ENSMUSG00000040268	Plekha1	-3.19927	9.87e-09
ENSMUSG00000040270	Bach2	1.16848	5.82e-11
ENSMUSG00000040274	Cdk6	2.3236	1.52e-21
ENSMUSG00000040296	Ddx58	-1.52647	1e-05
ENSMUSG00000040322	Slc25a24	2.66289	1.02e-06
ENSMUSG00000040328	Olfr56	1.886	0.0327408
ENSMUSG00000040339	Fam102b	1.58083	1.36e-10
ENSMUSG00000040345	Arhgap9	-1.09817	0.000428143
ENSMUSG00000040350	Trim7	-1.94127	4.15e-13
ENSMUSG00000040389	Wdr47	-2.41433	1.79e-14
ENSMUSG00000040405	Havcr1	3.5763	1.78e-26
ENSMUSG00000040413	Timd2	1.15855	0.000921421
ENSMUSG00000040435	Ppp1r15a	-1.2538	0.00106694
ENSMUSG00000040447	Spns2	-2.12502	0.000156459
ENSMUSG00000040466	Blvrb	-1.26053	2.05e-09
ENSMUSG00000040472	Rabggta	-1.50336	1.04e-09
ENSMUSG00000040511	Pvr	-1.2334	6.72e-06
ENSMUSG00000040525	Cblc	-1.94105	2.47e-10
ENSMUSG00000040548	Tex2	-2.04717	2.14e-06
ENSMUSG00000040563	Plppr2	-3.38794	0.000640776
ENSMUSG00000040616	Tmem51	4.20189	1.5e-05
ENSMUSG00000040621	Gemin8	1.42149	9.35e-07
ENSMUSG00000040648	Ppip5k2	1.24695	4.85e-07
ENSMUSG00000040666	Sh3bgr	-2.01784	0.00233964
ENSMUSG00000040669	Phc1	2.85599	1.58e-16
ENSMUSG00000040675	Mthfd1l	1.44657	2.07e-13
ENSMUSG00000040687	Madd	-1.01176	0.000115197
ENSMUSG00000040701	Ap1g2	-1.48295	0.000638367
ENSMUSG00000040714	Klc3	-1.98656	7.01e-12
ENSMUSG00000040732	Erg	-5.10615	4.97e-05
ENSMUSG00000040751	Lat2	-2.88621	3.76e-15
ENSMUSG00000040794	C1qtnf4	-3.2755	4.22e-08
ENSMUSG00000040809	Chil3	-6.11148	5.9e-05
ENSMUSG00000040820	Hlcs	1.13809	4.43e-07
ENSMUSG00000040841	Six5	1.89398	0.000625893
ENSMUSG00000040850	Psme4	1.1389	1.93e-08
ENSMUSG00000040856	Dlk1	3.83926	0.000184885
ENSMUSG00000040857	Erf	1.4072	5.91e-14
ENSMUSG00000040859	Bsdc1	-1.36433	1.53e-09
ENSMUSG00000040867	Begain	2.02226	0.00170966
ENSMUSG00000040877	Wdr25	1.0034	0.00197566
ENSMUSG00000040899	Ccr6	-6.25623	1.8e-05
ENSMUSG00000040935	Padi6	-1.76732	0.0127306
ENSMUSG00000040978	Gm11992	-8.3036	5.86e-10
ENSMUSG00000040997	Abhd4	2.24021	1.37e-13
ENSMUSG00000041012	Cmtm8	3.55102	1.81e-13
ENSMUSG00000041025	Iffo2	-3.26981	2.67e-09
ENSMUSG00000041037	Irgq	1.19679	3.34e-06
ENSMUSG00000041075	Fzd7	3.06436	0.00355457
ENSMUSG00000041115	Iqsec2	1.008	0.0426382
ENSMUSG00000041120	Nbl1	-1.87773	0.000165003
ENSMUSG00000041143	Tmco4	1.42214	9.21e-05
ENSMUSG00000041164	Zmiz2	-1.32252	3.94e-07
ENSMUSG00000041268	Dmxl2	1.85959	3.02e-07
ENSMUSG00000041323	Ak7	-1.62732	0.00626978
ENSMUSG00000041347	Bdkrb1	-2.29602	0.000170043
ENSMUSG00000041390	Mdfic	1.52215	2.11e-12
ENSMUSG00000041431	Ccnb1	1.50493	1.44e-08
ENSMUSG00000041439	Mfsd6	-1.00878	0.000793745
ENSMUSG00000041460	Cacna2d4	-1.35262	0.0150141
ENSMUSG00000041515	Irf8	2.08268	0.000272613
ENSMUSG00000041528	Rnf123	-1.19125	9.58e-08
ENSMUSG00000041540	Sox5	-2.35178	6.35e-26
ENSMUSG00000041571	Selenow	-1.02099	0.00134565
ENSMUSG00000041649	Klf8	-4.27396	9.22e-15
ENSMUSG00000041654	Slc39a11	-1.03993	0.00125582
ENSMUSG00000041658	Rragb	-2.37366	0.00108148
ENSMUSG00000041671	Pyroxd1	1.18421	1.69e-06
ENSMUSG00000041673	Lrrc18	-1.20615	0.00775161
ENSMUSG00000041684	Bivm	-1.7525	0.0307298
ENSMUSG00000041712	Ubr7	1.50386	5.17e-08
ENSMUSG00000041716	Gm20604	1.64029	4.31e-06
ENSMUSG00000041729	Coro2b	-3.32075	3.58e-09
ENSMUSG00000041762	Gpr155	-2.69591	4.24e-18
ENSMUSG00000041781	Cpsf2	1.10553	0.000625893
ENSMUSG00000041801	Phlda3	-1.3443	0.0030396
ENSMUSG00000041827	Oasl1	-1.95614	0.0051804
ENSMUSG00000041836	Ptpre	-2.01395	3.25e-11
ENSMUSG00000041857	Oosp1	-2.51703	4.17e-18
ENSMUSG00000041954	Tnfrsf18	-1.99845	1.01e-12
ENSMUSG00000041959	S100a10	-1.40072	3.47e-18
ENSMUSG00000042010	Acacb	-3.16589	1.51e-17
ENSMUSG00000042029	Ncapg2	1.24614	0.000207267
ENSMUSG00000042064	Myo3b	-2.26	9.18e-06
ENSMUSG00000042073	Abhd14b	-1.23678	0.000868791
ENSMUSG00000042106	Fam212a	-3.67906	4.55e-15
ENSMUSG00000042109	Csdc2	-3.31126	0.000242733
ENSMUSG00000042111	Ccdc115	1.07687	1.47e-07
ENSMUSG00000042129	Rassf4	1.22299	0.000735865
ENSMUSG00000042182	Bend6	-2.10967	0.0029187
ENSMUSG00000042213	Zfand4	1.38976	0.00603947
ENSMUSG00000042215	Bag2	2.09703	2.05e-11
ENSMUSG00000042284	Itga1	3.1383	0.00898644
ENSMUSG00000042292	Mkl1	-1.37613	9.27e-07
ENSMUSG00000042303	Sgsm3	-1.05462	0.0233271
ENSMUSG00000042331	Specc1	-3.36032	8.98e-11
ENSMUSG00000042351	Grap2	-2.22468	2.51e-06
ENSMUSG00000042388	Dlgap3	-3.01913	6.73e-06
ENSMUSG00000042396	Rbm7	1.10808	0.000367398
ENSMUSG00000042404	Dennd4b	-1.11346	0.0456305
ENSMUSG00000042439	Zfp532	2.21879	0.00460539
ENSMUSG00000042453	Reln	-4.77089	5.8e-24
ENSMUSG00000042460	C1galt1	2.05924	9.83e-09
ENSMUSG00000042473	Tbc1d8b	-1.76688	0.00196788
ENSMUSG00000042505	Sdhaf3	1.36035	5.94e-05
ENSMUSG00000042541	Sem1	1.0088	4.4e-05
ENSMUSG00000042590	Ipo11	1.02238	0.0160151
ENSMUSG00000042616	Oscp1	2.87842	7.3e-07
ENSMUSG00000042644	Itpr3	-2.16645	2.88e-16
ENSMUSG00000042655	Fam159b	8.05331	3.41e-08
ENSMUSG00000042677	Zc3h12a	-1.41013	0.00351416
ENSMUSG00000042686	Jph1	1.25299	0.000357779
ENSMUSG00000042705	Commd10	1.0505	0.00467443
ENSMUSG00000042724	Map3k9	-6.44946	6.58e-35
ENSMUSG00000042742	Bmt2	1.09438	0.00166947
ENSMUSG00000042759	Apobr	-5.05088	1.83e-12
ENSMUSG00000042766	Trim46	-2.75213	1.48e-06
ENSMUSG00000042817	Flt3	-3.21137	0.000747794
ENSMUSG00000042834	Nrep	3.75762	8.7e-31
ENSMUSG00000042842	Serpinb6b	-2.72489	1e-15
ENSMUSG00000042873	Lhfpl4	-3.90838	9.86e-15
ENSMUSG00000042918	Mamstr	-5.26102	1.33e-06
ENSMUSG00000042942	Greb1l	-2.13004	0.0244917
ENSMUSG00000043008	Klhl6	2.18322	1.05e-20
ENSMUSG00000043061	Tmem18	1.03545	0.00013253
ENSMUSG00000043067	Dpy19l1	1.3226	0.000140942
ENSMUSG00000043079	Synpo	-1.83912	0.00730408
ENSMUSG00000043099	Hic1	-1.55693	0.030868
ENSMUSG00000043140	Tmem186	1.55193	8.53e-07
ENSMUSG00000043165	Lor	2.97482	0.00172772
ENSMUSG00000043251	Exoc3l	-1.46526	0.00211092
ENSMUSG00000043252	Tmem64	-7.5582	2.68e-08
ENSMUSG00000043263	Ifi209	-2.41797	3.83e-14
ENSMUSG00000043336	Filip1l	-1.09577	0.00689248
ENSMUSG00000043384	Gprasp1	1.11477	0.0106118
ENSMUSG00000043421	Hilpda	1.15326	0.0122989
ENSMUSG00000043439	Epop	3.94693	5.03e-23
ENSMUSG00000043572	Pars2	1.08699	0.0112626
ENSMUSG00000043592	Unc5cl	-1.33378	0.00194932
ENSMUSG00000043614	Vps37d	1.51123	5.85e-05
ENSMUSG00000043629	1700019D03Rik	6.29632	2.58e-09
ENSMUSG00000043664	Tmem221	-4.20439	1.8e-05
ENSMUSG00000043668	Tox3	-6.7424	6.68e-06
ENSMUSG00000043740	B430306N03Rik	-3.6205	4.7e-13
ENSMUSG00000043773	1700048O20Rik	-2.43371	7.81e-14
ENSMUSG00000043795	Prr33	-1.9969	9.82e-06
ENSMUSG00000043931	Gimap7	-4.07353	7e-28
ENSMUSG00000043940	Wdfy3	4.27699	3.05e-19
ENSMUSG00000044068	Zrsr1	-1.259	0.000105428
ENSMUSG00000044080	S100a1	-1.21438	0.0028295
ENSMUSG00000044122	Proca1	-2.25011	0.0193311
ENSMUSG00000044155	Lsm8	1.40265	1.42e-10
ENSMUSG00000044156	Hepacam2	1.3862	3.72e-17
ENSMUSG00000044177	Wfikkn2	-3.24868	0.000109534
ENSMUSG00000044197	Gpr146	-2.1545	0.000229549
ENSMUSG00000044328	Trp53i13	-2.70048	1.79e-15
ENSMUSG00000044337	Ackr3	-2.12772	0.00104428
ENSMUSG00000044350	Lacc1	1.03422	0.000149117
ENSMUSG00000044453	Ffar1	-3.18775	1.64e-18
ENSMUSG00000044468	Fam46c	-1.4645	0.00173568
ENSMUSG00000044471	Lncpint	-1.14903	0.00919802
ENSMUSG00000044534	Ackr2	-3.12364	8.8e-06
ENSMUSG00000044562	Rasip1	-3.08129	7.3e-11
ENSMUSG00000044583	Tlr7	-4.84059	0.000702227
ENSMUSG00000044595	Dnd1	-2.0354	0.00291826
ENSMUSG00000044626	Liph	-6.64404	1.98e-25
ENSMUSG00000044629	Cnrip1	2.1227	0.00200333
ENSMUSG00000044646	Zbtb7c	4.80961	1.54e-14
ENSMUSG00000044678	Ly6k	-12.4074	2.55e-23
ENSMUSG00000044734	Serpinb1a	-4.15896	3.07e-34
ENSMUSG00000044770	Scml4	-2.29293	2.2e-16
ENSMUSG00000044791	Setd2	-1.27173	3.03e-05
ENSMUSG00000044827	Tlr1	-2.10476	1.54e-05
ENSMUSG00000044949	Ubtd2	1.10437	0.0409018
ENSMUSG00000044957	Pp2d1	-1.47864	0.0458464
ENSMUSG00000044968	Napepld	1.56031	0.0100912
ENSMUSG00000045039	Megf8	2.37482	0.000129638
ENSMUSG00000045071	E130308A19Rik	1.24777	5.05e-05
ENSMUSG00000045092	S1pr1	-2.25667	9.63e-06
ENSMUSG00000045100	Slc25a26	1.20068	2.21e-05
ENSMUSG00000045136	Tubb2b	-3.07339	1.11e-05
ENSMUSG00000045205	Dpy19l4	1.10877	1.33e-05
ENSMUSG00000045216	Hs6st1	-1.07903	6.39e-09
ENSMUSG00000045232	Rln3	-5.55105	5.83e-17
ENSMUSG00000045257	Morn2	1.38742	0.0113722
ENSMUSG00000045273	Cenph	1.28454	3.24e-06
ENSMUSG00000045287	Rtn4rl1	-1.7422	0.00537624
ENSMUSG00000045319	Proser2	3.94455	3.37e-08
ENSMUSG00000045326	Fndc7	1.09562	0.0176233
ENSMUSG00000045348	Nyap1	-1.31049	0.0233271
ENSMUSG00000045377	Tmem88	3.55496	2.22e-13
ENSMUSG00000045378	Pxt1	-1.71251	0.00104747
ENSMUSG00000045464	2810002D19Rik	-1.07335	0.0370832
ENSMUSG00000045625	Pigz	1.48023	0.00118299
ENSMUSG00000045639	Zfp629	2.55257	5.77e-07
ENSMUSG00000045659	Plekha7	-2.53295	3.18e-14
ENSMUSG00000045667	Smtnl2	-3.7603	0.000393681
ENSMUSG00000045671	Spred2	1.44372	2.82e-11
ENSMUSG00000045679	Pqlc3	-2.85602	1.42e-27
ENSMUSG00000045795	Whamm	-1.45682	1.02e-06
ENSMUSG00000045827	Serpinb9	1.19281	0.0121669
ENSMUSG00000045932	Ifit2	-1.26856	0.014747
ENSMUSG00000046006	Gapt	2.74624	1.91e-17
ENSMUSG00000046152	Fut10	7.0965	4.85e-06
ENSMUSG00000046207	Pik3r6	-8.28906	5.54e-10
ENSMUSG00000046223	Plaur	-5.41515	5.11e-66
ENSMUSG00000046269	Usp27x	2.37482	8.48e-05
ENSMUSG00000046402	Rbp1	7.831	1.37e-12
ENSMUSG00000046410	Kcnk6	-2.50335	7.99e-05
ENSMUSG00000046417	Lrrc75a	-3.50605	8.71e-13
ENSMUSG00000046432	Bex3	3.58884	4.19e-24
ENSMUSG00000046442	Ppm1e	3.05632	5.62e-07
ENSMUSG00000046447	Camk2n1	2.05386	1.67e-06
ENSMUSG00000046460	Sh2d7	7.50726	1.29e-05
ENSMUSG00000046463	5930403N24Rik	1.54663	0.0168627
ENSMUSG00000046687	Gm5424	-1.47031	0.0161791
ENSMUSG00000046688	Tifa	1.82173	1.03e-06
ENSMUSG00000046711	Hmga1	2.10011	2.78e-15
ENSMUSG00000046718	Bst2	-1.06438	7.87e-05
ENSMUSG00000046733	Gprc5a	3.63924	9.49e-05
ENSMUSG00000046808	Atp10d	-1.22772	6.37e-05
ENSMUSG00000046818	Ddit4l	5.88216	4.31e-06
ENSMUSG00000046822	Slc39a3	-1.2732	3.08e-08
ENSMUSG00000046876	Atxn1	-1.19835	0.00030207
ENSMUSG00000046949	Nqo2	-1.02145	0.00139831
ENSMUSG00000046962	Zbtb21	-1.1069	0.000317131
ENSMUSG00000046982	Tshz1	1.10624	0.00359825
ENSMUSG00000047003	Zfp41	1.11045	0.0361506
ENSMUSG00000047117	Ankdd1b	2.24924	0.037986
ENSMUSG00000047123	Ticam1	-1.48778	3.64e-06
ENSMUSG00000047143	Dmrta2	6.18224	3.91e-63
ENSMUSG00000047180	Neurl3	-5.1376	3.24e-10
ENSMUSG00000047205	Dusp18	1.53336	0.00200761
ENSMUSG00000047220	Ccdc36	2.23095	7.15e-05
ENSMUSG00000047242	Taf9b	-2.20173	1.29e-13
ENSMUSG00000047281	Sfn	-1.29247	0.0160789
ENSMUSG00000047415	Gpr68	-2.59252	0.00166371
ENSMUSG00000047473	Zfp30	2.28756	6.24e-17
ENSMUSG00000047515	BC049715	1.01216	0.0111658
ENSMUSG00000047591	Mafa	-2.004	0.0265664
ENSMUSG00000047603	Zfp235	-1.15019	0.00805626
ENSMUSG00000047604	Frat2	2.32193	9.51e-12
ENSMUSG00000047656	Trpt1	-1.33605	0.00140735
ENSMUSG00000047669	Msl3l2	-8.04212	2.27e-09
ENSMUSG00000047735	Samd9l	-1.53679	0.000231151
ENSMUSG00000047749	Zc3hav1l	2.1502	6.15e-05
ENSMUSG00000047751	Utf1	3.26367	3.57e-29
ENSMUSG00000047766	Lrrc49	1.86285	0.02305
ENSMUSG00000047777	Phf13	1.14774	0.00584152
ENSMUSG00000047793	Sned1	-3.04576	1.98e-08
ENSMUSG00000047810	Ccdc88b	-1.72565	0.00125057
ENSMUSG00000047832	Cdca4	1.54207	2.92e-10
ENSMUSG00000047842	Diras2	1.61027	1.73e-06
ENSMUSG00000047867	Gimap6	-1.02006	3.47e-12
ENSMUSG00000047881	Rell1	-3.03631	1.47e-07
ENSMUSG00000047959	Kcna3	-1.07499	0.0437671
ENSMUSG00000048027	Rgmb	-7.20924	1.26e-07
ENSMUSG00000048031	Fcrl5	-2.11146	3.14e-15
ENSMUSG00000048040	Arxes2	6.81344	1.12e-06
ENSMUSG00000048058	Ldlrad3	4.03087	8.6e-12
ENSMUSG00000048065	Cyb5r2	-4.69206	1.4e-06
ENSMUSG00000048078	Tenm4	-1.81172	1.62e-05
ENSMUSG00000048120	Entpd1	-1.62504	1.98e-06
ENSMUSG00000048142	Nat8l	4.01105	0.00159718
ENSMUSG00000048163	Selplg	-1.77315	1.83e-08
ENSMUSG00000048191	Muc6	-1.70214	0.000611527
ENSMUSG00000048215	A630023P12Rik	-4.03702	1.97e-21
ENSMUSG00000048216	Gpr85	4.29555	6.96e-05
ENSMUSG00000048218	Amigo2	2.03539	4.51e-12
ENSMUSG00000048232	Fbxo10	-1.78018	0.0298666
ENSMUSG00000048234	Rnf149	1.38016	0.000159087
ENSMUSG00000048310	Pskh1	1.0494	1.77e-05
ENSMUSG00000048388	Fam171b	7.86892	1.51e-10
ENSMUSG00000048440	Cyp4f16	-5.94778	3e-17
ENSMUSG00000048442	Smim5	-1.35281	0.0250357
ENSMUSG00000048484	Gm7461	2.94826	9.63e-06
ENSMUSG00000048490	Nrip1	1.83957	3.4e-06
ENSMUSG00000048503	Tmem136	6.04522	3.32e-09
ENSMUSG00000048521	Cxcr6	-1.99289	0.00673556
ENSMUSG00000048534	Jaml	-7.60992	5.1e-12
ENSMUSG00000048537	Phldb1	1.84283	4.14e-07
ENSMUSG00000048612	Myof	-4.88926	1.83e-40
ENSMUSG00000048701	Ccdc6	1.95371	5.08e-08
ENSMUSG00000048731	Ggnbp1	-1.74958	1.77e-06
ENSMUSG00000048827	Pkd1l3	-2.13381	1.69e-10
ENSMUSG00000048905	4930539E08Rik	-1.53801	7.42e-06
ENSMUSG00000048920	Fkrp	1.12436	2.65e-05
ENSMUSG00000048924	Ccdc125	-1.20963	0.0109852
ENSMUSG00000049044	Rapgef4	-8.81283	7.39e-12
ENSMUSG00000049091	Sephs2	1.17023	2.78e-07
ENSMUSG00000049092	Gpr137c	1.3278	0.0114808
ENSMUSG00000049103	Ccr2	-1.53047	0.000162173
ENSMUSG00000049124	Gm8186	1.61248	2.05e-08
ENSMUSG00000049184	Purg	1.50072	0.00932746
ENSMUSG00000049191	Rtl5	1.16712	0.000294464
ENSMUSG00000049225	Pdp1	-1.08536	0.00374567
ENSMUSG00000049288	Lix1l	-1.14852	0.0305275
ENSMUSG00000049295	Zfp219	1.12508	0.00017776
[truncated: 1,016 more rows]
